# Supplementary material for: Protein mistranslation protects bacteria against oxidative stress
Source: Nucleic Acids Res. 2015 Jan 10;43(3):1740–8. doi: 10.1093/nar/gku1404 (PMC4330365; doi:10.1093/nar/gku1404)
Supplement: SUPPLEMENTARY DATA [file supp_gku1404_nar-03337-r-2014-File009.xls]

## Sheet: rpsD-WT
Transcription.Start	Translation.Start	Translation.Stop	Transcription.Stop	Strand	Name	Synonym	Product	Raw.Counts.1.Replicate.1	Raw.Counts.1.Replicate.2	Normalized.Counts.1.Replicate.1	Normalized.Counts.1.Replicate.2	RPKM.1	Variance.1	Lowess.1	Expression.1	Raw.Counts.2.Replicate.1	Raw.Counts.2.Replicate.2	Normalized.Counts.2.Replicate.1	Normalized.Counts.2.Replicate.2	RPKM.2	Variance.2	Lowess.2	Expression.2	pValue rpsD vs WT	qValue rpsD vs WT	Fold-change rpsD vs WT
NA	2826392	2827351	NA	+	srlE	b2703	glucitol/sorbitol-specific enzyme IIB component of PTS	2867734	3562885	1200943	1395234	718	2143139524440	61405452705297	1352	102438	23694	35586	8870	11	18323796025	937708108	23	0	0	65.2727
2825832	2825832	2826395	NA	+	srlA	b2702	glucitol/sorbitol-specific enzyme IIC component of PTS	1508227	1838466	631612	719947	636	323208487860	7928426119728	1198	60847	11557	21138	4326	11	6029072695	258441606	22	0	0	57.8182
NA	1879948	1879589	NA	-	yeaR	b1797	DUF1971 family protein, nitrate-inducible	171425	359245	71789	140681	158	177979141755	83114665036	295	9471	4429	3290	1658	3	22350764	10290422	6	0	0	52.6667
2827362	2827362	2827733	NA	+	srlB	b2704	glucitol/sorbitol-specific enzyme IIA component of PTS	1225118	1563091	513052	612110	803	425499386063	5663224738020	1512	67779	14735	23546	5516	19	7131054396	373207415	39	0	0	42.2632
2827736	2827737	2828516	2828516	+	srlD	b2705	sorbitol-6-phosphate dehydrogenase	4101731	5716863	1717714	2238737	1349	22867598247638	125076594317770	2536	230760	74502	80165	27890	34	91763444029	9393953324	69	0	0	39.6765
4245228	4245075	4243531	4243517	-	malF	b4033	maltose transporter subunit	4554200	3532383	1907198	1383289	561	23172776182514	95955931713721	1064	208700	112821	72502	42236	18	24720432900	10879777608	37	0	0	31.1667
4246784	4246784	4247899	4247899	+	malK	b4035	fused maltose transport subunit, ATP-binding component of ABC superfamily/regulatory protein	5637752	6605959	2360966	2586909	1176	3078657265445	193502224822345	2216	331536	230701	115175	86366	44	21959965143	23595228386	90	0	0	26.7273
4249325	4249554	4250474	4250492	+	malM	b4037	maltose regulon periplasmic protein	6125841	5550890	2565367	2173742	1359	11525319780951	176693269403678	2572	394993	167686	137219	62775	54	214365694983	23377988967	108	0	0	25.1667
1879585	1879585	1879403	NA	-	yoaG	b1796	uncharacterized protein	87062	158986	36459	62259	144	16851994143	14879633516	269	8228	4854	2858	1817	6	7597071	8766866	12	0	0	24
3552489	3552473	3550080	3550071	-	malP	b3417	maltodextrin phosphorylase	6806954	9621703	2850602	3767882	735	88872751030353	314185300001127	1382	495321	367611	172073	137620	32	33737190357	92716339262	64	0	0	22.9688
4243516	4243516	4242626	4242566	-	malG	b4032	maltose transporter subunit	3527723	2900786	1477332	1135954	773	8289517953810	62254883143200	1466	231705	118143	80493	44228	34	38153505088	12793703227	69	0	0	22.7353
3550070	3550070	3547986	3547978	-	malQ	b3416	4-alpha-glucanotransferase (amylomaltase)	5775378	5554645	2418601	2175212	582	3680325886666	165737424364965	1101	350848	278780	121884	104365	26	6655586883	29331959369	54	0	0	22.3846
1455925	1455925	1456422	1456422	+	paaD	b1391	ring 1,2-phenylacetyl-CoA epoxidase subunit	3258	2456	1364	961	1	778931	2337164	2	17661	103418	6135	38715	21	29501669753	972723545	45	0	0	0.047619
4287378	4287371	4285413	4285412	-	acs	b4069	acetyl-CoA synthetase	118524	31032	49635	12152	8	41301557422	4146879916	15	1181437	2642990	410429	989439	173	29458495295767	3890104338321	357	0	0	0.0462428
NA	1826923	1825955	1825955	-	astE	b1744	succinylglutamate desuccinylase	5860	5050	2454	1977	1	1167375	9321686	2	48556	229188	16868	85799	25	178221048692	8069464230	52	0	0	0.04
1459053	1459054	1460481	NA	+	paaH	b1395	3-hydroxyadipyl-CoA dehydrogenase, NAD+-dependent	7998	9781	3349	3830	1	1191007	45944185	2	36914	400137	12823	149796	27	926164068423	18209427859	56	0	0	0.037037
4285410	4285213	4284899	NA	-	yjcH	b4068	DUF485 family inner membrane protein	3332	777	1395	304	1	8502445	1232039	2	38855	75329	13498	28200	32	4369858852	745672551	66	0	0	0.03125
NA	1460471	1460893	NA	+	paaI	b1396	hydroxyphenylacetyl-CoA thioesterase	2947	2518	1234	986	1	242911	2053156	2	12743	190646	4426	71370	42	166139150550	3957764908	89	0	0	0.0238095
1131018	1131018	1131434	1131437	+	flgB	b1073	flagellar component of cell-proximal portion of basal-body rod	602	309	252	121	0	52510	94961	0	31686	22431	11007	8397	11	68976510	134361663	23	0	0	0
1131438	1131438	1131842	1131842	+	flgC	b1074	flagellar component of cell-proximal portion of basal-body rod	1953	1497	817	586	0	204853	789838	1	30398	20095	10560	7522	11	99305808	118642424	22	0	0	0
1131843	1131854	1132549	1132549	+	flgD	b1075	flagellar hook assembly protein	2749	2080	1151	814	0	507084	1640534	1	68287	40963	23722	15335	13	1136108883	632138476	28	0	0	0
472598	472598	472936	472936	+	glnK	b0450	nitrogen assimilation regulatory protein for GlnL, GlnE, and AmtB	403	831	168	325	0	81085	141865	0	38798	8218	13478	3076	12	1904778339	104285639	24	0	0	0
1453927	1453927	1454856	1454856	+	paaA	b1388	ring 1,2-phenylacetyl-CoA epoxidase subunit	1772	1042	742	408	0	496312	528956	0	40698	76244	14138	28542	11	4160288762	804044632	22	0	0	0
1454857	1454868	1455155	1455155	+	paaB	b1389	putative ring 1,2-phenylacetyl-CoA epoxidase subunit	975	1010	408	395	0	206	272511	1	25033	100272	8696	37538	38	22020384564	1106368641	80	0	0	0
1455156	1455164	1455910	1455924	+	paaC	b1390	ring 1,2-phenylacetyl-CoA epoxidase subunit	1499	1833	627	717	0	21327	718046	0	36214	171499	12580	64202	24	89036399355	4083114083	51	0	0	0
1456423	1456430	1457500	NA	+	paaE	b1392	ring 1,2-phenylacetyl-CoA epoxidase, NAD(P)H oxidoreductase component	4966	4604	2079	1802	0	316754	6946255	1	39466	219747	13710	82265	21	175896796396	6565883938	44	0	0	0
NA	1457497	1458264	NA	+	paaF	b1393	2,3-dehydroadipyl-CoA hydratase	3210	2513	1344	984	0	594141	2346400	1	24230	160641	8417	60138	21	89446756518	3143825954	44	0	0	0
NA	1458264	1459052	1459052	+	paaG	b1394	1,2-epoxyphenylacetyl-CoA isomerase, oxepin-CoA-forming	2985	2800	1250	1096	0	77412	2393168	1	23000	184868	7990	69207	23	134046941082	4136364313	48	0	0	0
NA	1453642	1451597	NA	-	paaZ	b1387	fused oxepin-CoA hydrolase/3-oxo-5,6-dehydrosuberyl-CoA semialdehyde dehydrogenase	2512	3897	1051	1526	0	1155662	3033399	0	28347	69734	9847	26105	4	5563205354	547865650	8	0	0	0
NA	1828259	1826916	NA	-	astB	b1745	succinylarginine dihydrolase	12706	13898	5320	5442	2	44261	97960188	4	92811	341594	32242	127880	28	391090413342	17864094802	59	2.20302e-238	2.67435e-236	0.0714286
1462121	1462125	1463438	1463438	+	paaK	b1398	phenylacetyl-CoA ligase	40980	30978	17161	12131	5	333063598	734226110	11	220485	959853	76596	359334	79	5273343249059	214700613444	165	2.68599e-237	3.17704e-235	0.0632911
NA	4284902	4283253	4283253	-	actP	b4067	acetate transporter	21831	13118	9142	5137	2	192756968	152638214	4	221187	324344	76839	121422	29	62628253215	23135624156	60	3.83216e-228	4.41943e-226	0.0689655
1132550	1132574	1133782	1133790	+	flgE	b1076	flagellar hook protein	7190	7805	3011	3056	1	4043	26167194	2	141471	88633	49146	33180	16	5326411372	4798267350	34	1.50263e-226	1.69064e-224	0.0625
NA	3024351	3025751	3025751	+	xanQ	b2882	xanthine permease	167158	171730	70002	67249	25	78396916	27593774844	48	15901	20288	5523	7595	2	39636875	74780731	4	5.62528e-202	6.03475e-200	12.5
NA	1830765	1829731	NA	-	astA	b1747	arginine succinyltransferase	11011	3269	4611	1280	1	123863449	22683006	2	56608	142933	19665	53508	17	32321332362	3632658612	35	1.79194e-200	1.87869e-198	0.0588235
3683487	3683447	3682161	3682103	-	dctA	b3528	C4-dicarboxylic acid, orotate and citrate transporter	648438	179072	271551	70125	68	2336906160273	249103126399	132	10013360	9322730	3478624	3490090	1337	2406315979	177756654528066	2707	2.43451e-198	2.49564e-196	0.0508601
1134729	1134729	1135511	1135512	+	flgG	b1078	flagellar component of cell-distal portion of basal-body rod	4976	4273	2083	1673	1	811792	6504119	2	60140	51456	20892	19263	12	22252294	674437326	25	5.98666e-197	6.00358e-195	0.0833333
NA	3021316	3024186	3024186	+	xdhD	b2881	putative hypoxanthine oxidase, molybdopterin-binding/Fe-S binding	2564543	2348267	1073974	919587	183	1234325647058	36278120312796	347	201778	255805	70097	95764	14	16644251574	18663495302	28	8.38126e-181	8.22611e-179	13.0714
NA	1133802	1134557	NA	+	flgF	b1077	flagellar component of cell-proximal portion of basal-body rod	4114	3934	1722	1540	1	115594	4864975	2	61533	32197	21376	12053	11	1464527912	490545777	22	1.38e-179	1.32624e-177	0.0909091
NA	1460893	1462098	1462098	+	paaJ	b1397	3-oxoadipyl-CoA/3-oxo-5,6-dehydrosuberyl-CoA thiolase	42794	28497	17921	11159	6	677554766	723185554	12	213188	824600	74061	308700	76	3370734009859	165262434015	158	1.84456e-177	1.73653e-175	0.0789474
NA	1135564	1136262	NA	+	flgH	b1079	flagellar protein of basal-body outer-membrane L ring	1795	2603	751	1019	0	292608	1366099	1	25911	21180	9001	7929	5	8151386	107712335	12	4.15654e-158	3.75963e-156	0
4247900	4247971	4249311	4249321	+	lamB	b4036	maltose outer membrane porin (maltoporin)	38211485	35940094	16002129	14074229	5928	528404871955791	4.609e+15	11214	2750005	1996096	955347	747265	315	2526543834861	6071624850456	634	5.85738e-145	5.19617e-143	18.819
NA	2828621	2828980	2828980	+	srlM	b2706	sorbitol-responsive srl operon transcriptional activator	134248	170789	56220	66881	90	2020594068	23250986181	170	28413	10824	9870	4052	9	472303241	81445889	19	9.63058e-141	8.38224e-139	10
NA	1829734	1828256	NA	-	astD	b1746	succinylglutamic semialdehyde dehydrogenase	16633	10853	6965	4250	1	75824870	104708155	3	98320	249915	34156	93559	20	124710813946	13311070783	43	3.7625e-129	3.21415e-127	0.05
4031001	4030971	4028782	4028782	-	fadB	b3846	fused 3-hydroxybutyryl-CoA epimerase/delta(3)-cis-delta(2)-trans-enoyl-CoA isomerase/enoyl-CoA hydratase/3-hydroxyacyl-CoA dehydrogenase	81849	19820	34276	7761	4	17994671441	1490352742	9	670046	652870	232772	244410	53	2493859900	256445153306	108	2.10111e-127	1.76226e-125	0.0754717
NA	1136274	1137371	NA	+	flgI	b1080	putative flagellar basal body protein	2509	3108	1050	1217	0	94037	2168850	1	27411	22256	9522	8331	4	10494278	116392053	8	8.42362e-104	6.81722e-102	0
368506	368420	367587	367511	-	mhpR	b0346	mhp operon transcriptional activator	67250	18367	28162	7192	11	10247082631	1042278967	21	540342	456615	187713	170940	106	5995560639	143044756279	215	1.59426e-99	1.26799e-97	0.103774
3655965	3655902	3655255	3653950	-	yhiD	b3508	putative Mg(2+) transport ATPase, inner membrane protein	19376	24540	8114	9609	7	18109359	213009112	13	263368	196234	91493	73462	63	7132003685	18535648487	127	1.79612e-98	1.40432e-96	0.111111
NA	2128888	2128340	NA	-	wcaF	b2054	putative acyl transferase	936	309	391	121	0	297877	148327	0	102	0	35	0	0	2212	1454	0	2.68744e-98	2.06619e-96
4028781	4028772	4027609	4024983	-	fadA	b3845	3-ketoacyl-CoA thiolase (thiolase I)	23809	14011	9970	5486	3	252790910	172320577	6	187883	217430	65270	81397	31	5456229300	16079298632	63	1.18458e-97	8.95818e-96	0.0967742
NA	1544060	1542672	1542672	-	narU	b1469	nitrate/nitrite transporter	83925	151023	35145	59140	18	14159692313	13031759999	33	10445	22718	3628	8504	2	309112720	66762431	4	1.06451e-96	7.7946e-95	9
3654528	3654683	3655213	3656780	+	dctR	b3507	LuxR family putative transcriptional regulator	5533	6982	2317	2734	2	845460	13860114	4	62417	53563	21683	20052	19	22317919	747517724	39	1.56026e-91	1.1246e-89	0.105263
NA	3025766	3027085	3027085	+	guaD	b2883	guanine deaminase	268217	326267	112323	127766	48	4917224296	122244364759	90	49513	39443	17200	14766	5	58335561	455229383	12	7.25806e-91	5.15099e-89	9.6
2087166	2087114	2087052	NA	-	yoeI	b4678	uncharacterized protein	10613	42054	4444	16468	89	2697003607	320567230	165	3795	4803	1318	1798	12	1185067	3271988	24	2.6744e-90	1.86925e-88	7.41667
3634841	3634841	3635893	3635893	+	yhiM	b3491	acid resistance protein, inner membrane	8831	6980	3698	2733	1	6333300	31484678	3	96463	71110	33511	26620	14	708992132	2392259473	28	1.05084e-88	7.12874e-87	0.0714286
NA	2849849	2849238	NA	-	hycB	b2724	hydrogenase 3, Fe-S subunit	1924	9183	805	3596	1	81019149	9089154	3	881	460	306	172	0	55439	173211	0	1.08255e-81	7.23738e-80	#DIV/0!
243330	243303	240859	240859	-	fadE	b0221	acyl coenzyme A dehydrogenase	165921	36946	69484	14468	8	103737943048	9199173293	17	1129159	1435454	392267	537381	93	1063815606735	1276111175493	190	1.88475e-78	1.24205e-76	0.0860215
3020490	3020540	3021319	NA	+	ygfM	b2880	putative oxidoreductase	645035	572170	270126	224063	167	67734406831	594063978071	316	67915	100230	23593	37522	19	3838591170	2476012088	39	3.03752e-73	1.97353e-71	8.78947
NA	2021088	2021501	NA	+	fliN	b1946	flagellar motor switching and energizing component	1538	927	644	363	0	327842	423519	1	12260	6809	4259	2549	4	25000843	22670826	8	1.02087e-72	6.54066e-71	0
4040517	NA	NA	4040636	+	rrfA	b3855	5S ribosomal RNA of rrnA operon	0	0	0	0	0	0	258	0	0	506	0	189	0	126557	38365	0	1.11681e-70	6.96195e-69
NA	3027121	3028488	NA	+	ygfQ	b4464	putative purine permease	161962	208166	67826	81518	29	3683702444	32616239372	54	34455	32217	11969	12060	4	21904	217835439	8	7.1905e-69	4.42264e-67	7.25
NA	1872041	1873531	NA	+	yeaJ	b1786	putative diguanylate cyclase	86469	197598	36211	77379	20	51725827896	20458258593	38	27423	24399	9526	9134	3	728870	125193542	6	7.56393e-69	4.5911e-67	6.66667
1832001	1831982	1830762	NA	-	astC	b1748	succinylornithine transaminase, PLP-dependent	26447	7089	11075	2776	2	1107709416	145680545	5	87492	224053	30394	83877	22	96935271119	10780267507	46	5.13421e-67	3.04382e-65	0.0909091
NA	3779827	3781017	3781027	+	lldD	b3605	L-lactate dehydrogenase, FMN-linked	28570	16491	11964	6457	4	413961742	233210215	7	190021	208645	66012	78109	29	2736468431	15756385761	60	4.967e-65	2.90035e-63	0.137931
3008757	3008764	3009975	3009975	+	ygeY	b2872	putative peptidase	1212049	1050218	507579	411267	200	397737892928	3703669946544	379	110838	192749	38504	72158	22	31889819577	9988125085	45	1.99442e-63	1.12198e-61	9.09091
4246451	4246419	4245229	4245229	-	malE	b4034	maltose transporter subunit	63550254	50829437	26613448	19904933	10296	1.05358e+16	1.27789e+16	19529	4431897	4652688	1539633	1741796	679	2357480027208	31895758152091	1377	3.23517e-62	1.79805e-60	15.1635
1078897	1078882	1074920	1074906	-	putA	b1014	fused DNA-binding transcriptional regulator/proline dehydrogenase/pyrroline-5-carboxylate dehydrogenase	241351	100305	101072	39279	9	137093946392	28764592948	17	1829939	2059823	635717	771122	87	900922200386	3946303165213	177	4.28419e-56	2.35274e-54	0.103448
3011461	3011461	3012393	3012393	+	yqeA	b2874	putative amino acid kinase	286538	279663	119995	109516	65	1938793820	107360526965	122	49251	58520	17109	21907	10	297377831	630711869	20	2.75466e-55	1.49497e-53	6.5
3656973	3656995	3657567	3657572	+	hdeD	b3511	acid-resistance membrane protein	90263	99762	37800	39067	35	12173857	7042766908	67	1199041	729252	416544	273005	299	1036315047677	629054132363	601	1.31069e-52	7.03049e-51	0.117057
NA	2001789	2001070	NA	-	fliA	b1922	RNA polymerase, sigma 28 (sigma F) factor	2010	2225	841	871	0	1527	1263583	1	15578	10615	5411	3973	3	16496253	45150400	6	9.43498e-44	5.00271e-42	0
3653960	3653961	3654527	3654527	+	slp	b3506	outer membrane lipoprotein	235890	155370	98785	60843	73	42525803929	37506468255	140	2241410	1748264	778662	654486	626	731904477192	4155894625533	1263	4.24895e-43	2.22732e-41	0.116613
3777320	3777399	3779054	NA	+	lldP	b3603	L-lactate permease	27996	11850	11724	4640	2	757587030	188086147	4	159031	140265	55247	52510	16	77307848	9323725903	32	9.8661e-43	5.11375e-41	0.125
NA	2508242	2507916	NA	-	fryB	b2387	putative enzyme IIB component of PTS	3457	5110	1447	2001	2	1671812	5414388	5	520	864	180	323	0	64803	188960	0	3.24262e-42	1.66203e-40	#DIV/0!
NA	1754477	1753851	NA	-	ydhY	b1674	putative 4Fe-4S ferridoxin-type protein; FNR, Nar, NarP-regulated protein; putative subunit of YdhYVWXUT oxidoreductase complex	6614	9692	2769	3795	2	7336985	33984808	5	1431	1725	497	645	0	70370	696141	0	3.43847e-40	1.72409e-38	#DIV/0!
578897	578893	578600	578600	-	borD	b0557	DLP12 prophage; putative lipoprotein	4728	10349	1979	4052	5	39682813	25226992	10	93781	16039	32579	6004	33	18092553337	615972397	65	1.16793e-39	5.67121e-38	0.151515
3933771	3933778	3935283	3935287	+	rbsA	b3749	fused D-ribose transporter subunits of ABC superfamily: ATP-binding components	226873	72628	95009	28441	21	163908405994	23348668793	40	1680473	1315320	583793	492407	177	350651103224	1878362234349	357	1.02065e-38	4.85386e-37	0.118644
1881912	1881912	1882997	1882997	+	dmlA	b1800	D-malate oxidase, NAD-dependent; putative tartrate dehydrogenase	377303	328187	158006	128518	69	23222703009	180124024580	131	61189	76860	21256	28773	11	873516142	1493223130	23	1.11305e-36	5.13452e-35	6.27273
NA	1216748	1216996	NA	+	ymgC	b1167	Blue light, low temperature and stress induced protein	697	600	291	234	0	7128	149224	1	2727	5393	947	2018	2	8133157	2997784	5	2.87338e-36	1.31237e-34	0
NA	3737497	3739527	NA	+	malS	b3571	alpha-amylase	232172	370388	97228	145044	31	74086621066	125253200440	59	82099	45801	28521	17146	5	2360735778	1049112359	11	3.0952e-36	1.39982e-34	6.2
NA	3590027	3589182	NA	-	ugpE	b3451	glycerol-3-phosphate transporter subunit	4105	4853	1719	1900	1	114079	5973443	2	19030	32244	6610	12070	5	405533137	125439039	11	1.2919e-35	5.7303e-34	0.2
NA	2087062	2085704	2085704	-	plaP	b2014	putrescine importer, low affinity	139590	734773	58457	287738	68	3188947478466	254852185163	127	84221	80090	29258	29982	10	3177873	2316581206	21	5.65107e-35	2.4827e-33	6.8
422518	422518	424332	NA	+	malZ	b0403	maltodextrin glucosidase	249302	467721	104402	183160	42	245398122033	181462773712	79	83194	58980	28901	22079	6	692073342	1588125920	14	1.37137e-34	5.96804e-33	7
2934235	2934235	2935551	2935583	+	fucP	b2801	L-fucose transporter	45252	18176	18950	7117	5	2595324603	557299671	9	262642	196627	91241	73609	31	6759083169	18521338270	62	2.37094e-33	1.02217e-31	0.16129
NA	2800965	2801375	NA	+	nrdI	b2674	NrdEF cluster assembly flavodoxin	1022	393	427	153	0	308578	168114	0	3540	4760	1229	1781	1	1657363	3067885	3	2.56265e-32	1.08454e-30	0
3231638	3231665	3233683	3234124	+	fadH	b3081	2,4-dienoyl-CoA reductase, NADH and FMN-linked	174077	42238	72899	16540	11	109919785979	11106468257	22	891961	1009437	309865	377896	83	172687322868	626065522712	170	4.56454e-32	1.9142e-30	0.13253
NA	2991268	2991759	NA	+	ygeG	b2851	SycD-like chaperone family TPR-repeat-containing protein	0	90	0	35	0	2212	1702	0	170	643	59	240	0	114079	80028	0	6.48288e-32	2.69419e-30
3019159	3019161	3020489	3020489	+	ssnA	b2879	putative chlorohydrolase/aminohydrolase	1002447	796331	419802	311845	145	523077384224	1788171869504	275	129144	196858	44864	73696	21	22002065413	11650638887	44	9.50264e-32	3.9139e-30	6.90476
945861	945871	947019	947019	+	ycaD	b0898	putative MFS-type transporter	318244	744342	133273	291486	99	1309016746779	407701294336	184	76292	129484	26503	48474	15	11460500490	3854115024	32	2.66138e-31	1.08646e-29	6.6
327247	327247	325577	325569	-	betA	b0311	choline dehydrogenase, a flavoprotein	25325	10724	10605	4199	2	595076291	161326360	4	109377	130204	37997	48743	12	2059474467	5311050642	25	4.36474e-31	1.76619e-29	0.166667
NA	4571751	4571915	NA	+	yjiS	b4341	DUF1127 family protein	295	265	123	103	0	577	45041	0	74	0	25	0	0	987	982	0	2.36037e-30	9.46815e-29
2828992	2829047	2829820	NA	+	srlR	b2707	sorbitol-inducible srl operon transcriptional repressor	368647	478009	154381	187189	117	29999596973	248970448115	220	109333	64355	37982	24092	19	3812847144	2559855654	40	2.97799e-30	1.18426e-28	6.15789
NA	1137371	1138312	NA	+	flgJ	b1081	flagellar rod assembly protein and murein hydrolase; flagellum-specific muramidase	3948	2363	1653	925	0	3220173	3039908	1	19220	14893	6676	5575	3	8690684	67713743	6	1.30104e-29	5.12967e-28	0
729134	729134	729340	729340	+	ybfA	b0699	DUF2517 family protein	113229	169395	47417	66335	146	8003215956	20509994050	274	55832	17015	19395	6369	31	3268214725	268050758	62	1.79874e-29	6.91467e-28	4.70968
NA	1563076	1562495	NA	-	ddpX	b1488	D-ala-D-ala dipeptidase, Zn-dependent	4857	2146	2034	840	1	10557823	3813602	2	12435	24138	4319	9036	5	285471088	76724591	11	9.9698e-28	3.80088e-26	0.2
632122	632182	632379	632559	+	ybdD	b4512	DUF466 family protein	48454	15730	20291	6159	34	3974227409	578862613	66	207503	220685	72086	82616	192	1961517088	17117170437	390	1.02388e-27	3.87145e-26	0.177083
NA	2019618	2020082	NA	+	fliL	b1944	flagellar biosynthesis protein	2970	2632	1243	1030	1	168611	2197551	2	14884	13011	5170	4870	5	383579	50222603	10	7.63096e-27	2.86192e-25	0.2
NA	2507894	2506647	NA	-	fryC	b2386	putative enzyme IIC component of PTS	13690	16463	5733	6446	2	3063232	119352247	4	3503	4982	1216	1865	0	2444288	3203064	1	1.40222e-26	5.21648e-25	#DIV/0!
2731157	NA	NA	2729616	-	rrsG	b2591	16S ribosomal RNA of rrnG operon	1252635	759951	524575	297598	139	3112579472533	2660954039500	266	10846446	13837081	3768037	5180099	1425	250272448985313	297453216492715	2901	5.4176e-26	1.99931e-24	0.0975439
NA	3873612	3872995	NA	-	dgoA	b4477	2-oxo-3-deoxygalactonate 6-phosphate aldolase	9186	6829	3846	2674	2	10096951	33238394	5	68673	33845	23856	12670	14	2267689353	560583085	29	7.23364e-26	2.64831e-24	0.142857
NA	2013229	2014887	NA	+	fliF	b1938	flagellar basal-body MS-ring and collar protein	4256	1484	1782	581	0	10706994	2445605	0	14387	14308	4998	5356	1	586250	52668635	3	1.33888e-25	4.86318e-24	0
2794016	2794253	2795653	2795653	+	gabP	b2663	gamma-aminobutyrate transporter	17876	19465	7486	7622	2	57445	166420489	5	30966	186127	10757	69679	13	122300985507	4558971890	28	4.00509e-25	1.4434e-23	0.153846
NA	3626803	3625679	3625666	-	yhhJ	b3485	inner membrane putative ABC transporter permease	55778	45868	23358	17962	9	394218193	1441476215	18	398926	254653	138586	95332	51	58240764533	32658233294	103	5.24299e-25	1.86045e-23	0.176471
NA	2021504	2021869	NA	+	fliO	b1947	flagellar biosynthesis protein	462	1098	193	429	0	215651	190044	0	5081	2887	1765	1080	1	2782418	2766019	3	1.80217e-24	6.34613e-23	0
NA	2191645	2190926	NA	-	yehC	b2110	putative periplasmic pilin chaperone	0	124	0	48	0	4717	3401	0	0	940	0	351	0	559120	101205	0	3.4487e-23	1.18723e-21
1447312	1447283	1446378	1446378	-	feaR	b1384	transcriptional activator for tynA and feaB	35219	12583	14748	4927	5	1659348920	275504179	10	123828	150801	43017	56454	26	3521190887	7292694663	54	6.63844e-23	2.26838e-21	0.192308
4341635	4341628	4340720	4340720	-	melR	b4118	melibiose operon transcriptional regulator; autoregulator	94164	34786	39433	13622	15	16869243221	2610965574	29	459989	368782	159799	138058	81	11174673550	81210211281	163	7.13271e-23	2.41935e-21	0.185185
NA	2829813	2830778	2830778	+	srlQ	b2708	D-arabinose 5-phosphate isomerase	335288	430808	140411	168705	85	21029572454	209462065537	159	116995	62081	40643	23240	16	6550310625	2718127141	33	1.25471e-22	4.1942e-21	5.3125
2010600	2010600	2011079	2011079	+	yedL	b1932	putative acyl transferase	8376	6612	3507	2589	3	5618060	26622779	6	62149	25176	21590	9424	16	2774078550	430566710	32	1.44053e-22	4.78069e-21	0.1875
757689	757689	758405	758405	+	sdhB	b0724	succinate dehydrogenase, FeS subunit	489758	188310	205099	73742	101	837629060458	170449085978	194	3200869	2933311	1111976	1098124	761	3787860393	9934462066818	1541	2.5797e-22	8.50011e-21	0.13272
NA	764180	765049	765121	+	sucD	b0729	succinyl-CoA synthetase, NAD(P)-binding, alpha subunit	897367	810147	375797	317255	210	120416538306	1487191155287	398	8238417	9282839	2862012	3475156	1793	33799787032654	148602056090894	3642	4.21364e-22	1.37855e-20	0.117122
NA	1216068	1216340	NA	+	ymgA	b1165	RcsB connector protein for regulation of biofilm	1787	1857	748	727	1	650	895277	2	6214	9835	2158	3681	5	18934070	16368886	10	2.04758e-21	6.65174e-20	0.2
2460498	2460469	2459159	NA	-	fadI	b2342	beta-ketoacyl-CoA thiolase, anaerobic, subunit	232183	57450	97233	22497	23	216389231768	22301532714	45	1144747	1077056	397683	403210	150	417579083	852186756606	305	3.51459e-21	1.13376e-19	0.153333
3191973	3191939	3191739	3191502	-	glgS	b3049	motility and biofilm regulator	163339	58419	68402	22877	118	65851230734	11803282486	227	666424	947621	231514	354754	714	718733785740	440237534956	1458	3.92715e-21	1.25805e-19	0.165266
3031367	3031367	3032815	NA	+	uacT	b2888	uric acid permease	69681	88501	29180	34657	11	408570118	4492043570	22	15918	31554	5529	11812	2	568021745	111515361	5	4.72844e-21	1.5043e-19	5.5
3656407	3656292	3655966	3655966	-	hdeB	b3509	acid-resistance protein	327846	281426	137294	110207	199	18940445265	132320566127	378	3034233	2204034	1054087	825110	1426	3178809276658	7434633066559	2873	1.33815e-20	4.19923e-19	0.139551
NA	2016554	2017927	NA	+	fliI	b1941	flagellum-specific ATP synthase	2198	2936	920	1149	0	200622	1790622	0	11700	10576	4064	3959	1	30879	33595385	2	3.43591e-20	1.07094e-18	0
1622914	NA	NA	1622817	-	mgrR	b4698	-	1658	2798	694	1095	4	769686	1397716	9	521	440	180	164	0	337	98918	1	5.39889e-20	1.67148e-18	#DIV/0!
354922	354922	356181	NA	+	codB	b0336	cytosine transporter	47704	111400	19977	43624	13	13671826217	4454359071	25	25832	24111	8973	9026	3	5987	117815652	7	1.48384e-19	4.53309e-18	4.33333
3428762	NA	NA	3427221	-	rrsD	b3278	16S ribosomal RNA of rrnD operon	1440884	773101	603410	302748	153	6111565999819	3567853803025	293	10927737	13932843	3796277	5215949	1435	253521762672448	302321101807521	2922	1.86438e-19	5.62116e-18	0.10662
NA	2372892	2373278	2373556	+	arnF	b2258	undecaprenyl phosphate-alpha-L-ara4N exporter; flippase ArnEF subunit	39117	13969	16381	5470	14	2136185404	355348071	28	135637	150511	47120	56345	65	1427852383	8267560896	133	4.6738e-19	1.40001e-17	0.215385
1198248	1198237	1197533	NA	-	ymfE	b1138	e14 prophage; putative inner membrane protein	25144	19215	10529	7524	6	96736597	221984875	12	97545	129300	33886	48405	28	4240451499	4793755436	58	6.86988e-19	2.04456e-17	0.214286
NA	1216369	1216635	NA	+	ariR	b1166	RcsB connector protein for regulation of biofilm and acid-resistance	733	1400	306	548	0	229045	297665	1	2709	6139	941	2298	2	14353437	3515456	6	7.37865e-19	2.1819e-17	0
NA	735650	736219	NA	+	ybfC	b0704	putative periplasmic protein	9505	8308	3980	3253	3	3209575	46967194	6	2760	2907	958	1088	0	51549	1556503	1	7.60676e-19	2.23503e-17	#DIV/0!
3190632	3190632	3191696	3191982	+	yqiI	b3048	fimbrial protein	12693	5629	5315	2204	1	105129375	51464924	3	58045	50669	20164	18968	9	10600316	634711347	18	8.1686e-19	2.38492e-17	0.111111
NA	2847412	2846489	NA	-	hycD	b2722	hydrogenase 3, membrane subunit	2549	10610	1067	4154	1	103193411	15650029	2	1747	1955	606	731	0	46922	826281	0	9.63617e-19	2.7957e-17	#DIV/0!
NA	2850435	2849974	NA	-	hycA	b2725	regulator of the transcriptional regulator FhlA	2068	11231	866	4398	3	142565247	16033395	5	1800	1958	625	733	0	33035	841785	1	1.09849e-18	3.16708e-17	#DIV/0!
NA	3010028	3011413	NA	+	hyuA	b2873	D-stereospecific phenylhydantoinase	122020	97874	51099	38327	17	3117348733	11101721983	32	26090	42914	9063	16065	4	736710840	247801510	9	1.16646e-18	3.34217e-17	4.25
1901944	1902048	1903019	1903081	+	manX	b1817	fused mannose-specific PTS enzymes: IIA component/IIB component	7387866	14340873	3093875	5615921	2396	1.00686e+15	429337910914052	4480	2331542	1285410	809973	481210	331	7573263168468	3024279535709	664	1.50904e-18	4.29702e-17	7.23867
3941808	NA	NA	3943349	+	rrsC	b3756	16S ribosomal RNA of rrnC operon	1494920	798316	626039	312622	159	6752399413031	3913488573041	304	11151462	14253992	3873999	5336175	1466	272121695346262	317149105393838	2986	1.74592e-18	4.94106e-17	0.108458
NA	2017946	2018389	NA	+	fliJ	b1942	flagellar protein	486	1290	203	505	0	389745	229399	0	5204	2625	1807	982	1	4347646	2660849	3	1.84155e-18	5.17991e-17	0
NA	3874474	3873596	NA	-	dgoK	b3693	2-oxo-3-deoxygalactonate kinase	22035	15036	9227	5888	4	124578603	166521586	8	132391	64737	45992	24235	19	11194420965	3308383530	39	1.96137e-18	5.48352e-17	0.210526
3007453	3007510	3008706	3008712	+	ygeX	b2871	2,3-diaminopropionate ammonia lyase, PLP-dependent	772605	813680	323549	318639	142	314311004	1148568150999	268	138691	235899	48181	88311	27	48650800278	14715685755	57	3.76555e-18	1.04015e-16	5.25926
2788970	2788985	2789962	2789962	+	csiD	b2659	carbon starvation protein	43669	25609	18287	10028	7	1094939016	682414769	14	104466	271403	36291	101603	34	156583921182	14922396558	70	6.81628e-18	1.87164e-16	0.205882
NA	733776	734102	NA	+	ybfB	b0702	putative membrane protein	6138	6088	2570	2384	4	121785	12968411	7	1483	2001	515	749	0	211291	780350	1	7.24218e-18	1.97682e-16	#DIV/0!
NA	3510976	3509813	NA	-	yhfX	b3381	putative pyridoxal 5'-phosphate binding protein	2046	1083	856	424	0	920290	652588	0	8352	4653	2901	1741	0	9850611	8556436	1	1.0026e-17	2.7206e-16
NA	1987959	1987873	NA	-	azuC	b4663	acid-inducible small membrane-associated protein	2254	5875	943	2300	10	14353437	4805796	18	595	1400	206	524	2	441152	356796	4	2.08573e-17	5.59388e-16	5
762775	763014	764180	NA	+	sucC	b0728	succinyl-CoA synthetase, beta subunit	1362928	1238075	570764	484833	238	302498818848	5058225789532	452	13611417	14534029	4728583	5441011	2147	48455419396425	381059223903026	4357	2.41647e-17	6.44346e-16	0.110852
987079	986982	985894	985868	-	ompF	b0929	outer membrane porin 1a (Ia;b;F)	1967713	1089600	824034	426690	300	11933394221898	6690963303450	574	17207217	15320189	5977758	5735320	2659	3645907680455	521471572262614	5377	2.56389e-17	6.79726e-16	0.112824
NA	1904801	1905259	1905259	+	yobD	b1820	UPF0266 family inner membrane protein	57318	146496	24003	57368	47	31236525158	8369701214	88	52416	15804	18209	5916	13	2844087309	220183395	26	4.48631e-17	1.18259e-15	3.61538
4035531	NA	NA	4037072	+	rrsA	b3851	16S ribosomal RNA of rrnA operon	1559458	787421	653066	308356	163	8485028844609	4149553734326	311	11094099	14098887	3854071	5278109	1454	255397001156808	311353137025337	2961	5.36877e-17	1.40717e-15	0.112105
3933341	3933351	3933770	3933770	+	rbsD	b3748	putative cytoplasmic sugar-binding protein	317164	187386	132821	73380	128	124902365208	74911655877	245	1911321	1712348	663989	641040	768	12723220227	3128492545213	1553	9.50397e-17	2.47694e-15	0.166667
NA	4337031	4335694	NA	-	adiC	b4115	arginine:agmatine antiporter	32290	48043	13522	18813	6	376057843	881707172	12	12516	10789	4348	4039	1	411784	37108851	3	1.48779e-16	3.83417e-15	6
NA	573730	573870	NA	+	ylcG	b4509	uncharacterized protein, DLP12 prophage	394	76	164	29	0	56440	36797	0	55	63	19	23	0	12	1229	0	1.75974e-16	4.50982e-15
1215789	1215789	1216025	1216025	+	ycgZ	b1164	RcsB connector protein for regulation of biofilm and acid-resistance	3745	3827	1568	1498	3	11668	4332953	6	12984	18176	4510	6804	11	50604390	60224523	23	2.25405e-16	5.74473e-15	0.272727
3411271	3411271	3411567	3411567	+	fis	b3261	global DNA-binding transcriptional dual regulator	65811	249033	27560	97521	113	184679387598	23803709261	210	44548	56338	15475	21090	30	433714006	561438976	61	3.27418e-16	8.29879e-15	3.76667
NA	2020087	2021091	NA	+	fliM	b1945	flagellar motor switching and energizing component	5261	4972	2203	1947	1	262143	7963922	2	25790	17130	8959	6412	3	65047940	93791857	7	3.4311e-16	8.64899e-15	0.333333
1671376	1671376	1671684	1671684	+	asr	b1597	acid shock-inducible periplasmic protein	34298	25544	14363	10003	20	236336924	466689791	39	7189	10979	2497	4110	5	21731349	21297090	10	4.65107e-16	1.16605e-14	4
NA	4605663	4604875	NA	-	fhuF	b4367	ferric iron reductase involved in ferric hydroximate transport	7040	5068	2948	1984	1	6317552	12849793	3	24836	28151	8627	10538	5	32642979	131399247	12	7.54614e-16	1.86152e-14	0.2
3260123	3260110	3259721	3259721	-	tdcF	b3113	putative reactive intermediate deaminase	1622704	1242385	679552	486521	787	2109934388765	5999063932189	1494	288545	446535	100240	167166	167	166031958562	55772787097	342	1.63104e-15	4.00213e-14	4.71257
NA	3779054	3779830	NA	+	lldR	b3604	dual role activator/repressor for lldPRD operon	13330	6068	5582	2376	2	112999480	57586158	5	52710	52721	18311	19736	12	16140609	599320929	24	1.81457e-15	4.42888e-14	0.166667
NA	1806083	1805325	1805325	-	ydiY	b1722	acid-inducible putative outer membrane protein	49876	163706	20886	64107	30	58134180084	9543721075	55	37854	33732	13150	12628	8	1449349	268516491	16	2.40225e-15	5.80187e-14	3.75
4208147	NA	NA	4209688	+	rrsE	b4007	16S ribosomal RNA of rrnE operon	1709526	827996	715911	324245	176	11528215853836	4919336392949	337	11379403	14560750	3953185	5451014	1497	288319070284046	331136132816867	3049	3.40244e-15	8.17471e-14	0.117568
4166659	NA	NA	4168200	+	rrsB	b3968	16S ribosomal RNA of rrnB operon	1709464	827523	715885	324060	176	11539450981182	4917404043694	337	11378763	14557355	3952963	5449743	1497	287834691712669	331031322210360	3048	4.54186e-15	1.08557e-13	0.117568
1765125	1765122	1764934	1764934	-	ydiH	b1685	uncharacterized protein	43637	73989	18274	28974	66	2038379634	1871530079	124	15251	23466	5298	8784	18	138149629	82787347	37	4.63376e-15	1.10183e-13	3.66667
NA	3748577	3749239	NA	+	sgbH	b3581	3-keto-L-gulonate 6-phosphate decarboxylase	2698	2382	1129	932	0	139796	1780465	1	10169	9293	3532	3478	2	6259	24321087	5	7.33607e-15	1.7266e-13	0
3656778	3656740	3656408	3656408	-	hdeA	b3510	stress response protein acid-resistance protein	679552	615883	284581	241181	417	58713687369	668223448278	789	6029976	4047514	2094803	1515241	2694	29525942597424	40825544702619	5420	7.46234e-15	1.7474e-13	0.154788
29637	29651	30799	30806	+	carA	b0032	carbamoyl phosphate synthetase small subunit, glutamine amidotransferase	254740	342510	106679	134127	55	19551932864	123234874983	104	65911	101000	22897	37810	12	4521890593	2440538938	26	8.69949e-15	2.0268e-13	4.58333
NA	3872998	3871850	3871850	-	dgoD	b4478	galactonate dehydratase	20438	11648	8558	4561	2	191834181	133996158	5	98152	60090	34097	22495	12	2475385666	2091398999	24	1.24086e-14	2.87642e-13	0.166667
4471459	4471447	4470986	4470914	-	pyrI	b4244	aspartate carbamoyltransferase, regulatory subunit	719233	130937	301198	51275	197	3921921945959	263167481332	381	4301175	2024371	1494221	757850	1218	52456103692328	10265075231015	2437	1.94698e-14	4.4907e-13	0.161741
NA	2298718	2298269	NA	-	napB	b2203	nitrate reductase, small, cytochrome C550 subunit, periplasmic	3473	4204	1454	1646	1	131427	4438054	3	18115	12143	6293	4545	5	26355025	56463050	12	2.06502e-14	4.73928e-13	0.2
NA	2506632	2505547	NA	-	ypdF	b2385	Xaa-Pro aminopeptidase	7381	11288	3091	4420	1	13652879	51354138	3	2752	4075	956	1525	0	1782522	2126202	1	2.5816e-14	5.89551e-13	#DIV/0!
NA	1623850	1622960	1622960	-	dgcZ	b1535	diguanylate cyclase, zinc-sensing	45605	69581	19098	27248	13	1060577150	1798052361	26	18180	20987	6315	7856	3	19475587	83527402	7	2.64826e-14	6.01794e-13	4.33333
NA	1104961	1105293	NA	+	csgC	b1043	curli assembly protein	73	1199	30	469	0	956492	143887	0	0	286	0	107	0	32309	10399	0	3.69502e-14	8.35545e-13
1271849	1271849	1270749	1270749	-	chaA	b1216	calcium/sodium:proton antiporter	45778	109599	19170	42919	15	13813788174	4198499198	28	30044	27169	10437	10171	4	287395	150539417	9	4.27954e-14	9.63e-13	3.75
4213040	NA	NA	4213159	+	rrfE	b4010	5S ribosomal RNA of rrnE operon	105	0	43	0	0	3625	2351	0	26	589	9	220	0	164836	59293	0	4.83773e-14	1.08332e-12
3592373	3592325	3591009	3591009	-	ugpB	b3453	glycerol-3-phosphate transporter subunit	52523	18707	21995	7325	5	4347066444	735702387	11	129587	222120	45018	83153	23	43046813357	13388441331	48	5.03176e-14	1.12133e-12	0.217391
761508	761522	762739	762739	+	sucB	b0727	dihydrolipoyltranssuccinase	1165975	1015001	488284	397476	191	345351916798	3348196287986	363	10495865	10292026	3646246	3852959	1519	2486833453335	200958477589741	3078	6.7659e-14	1.50053e-12	0.125741
2427858	2427791	2427009	2426789	-	argT	b2310	lysine/arginine/ornithine transporter subunit	130453	37100	54630	14528	22	48569371493	5376257420	44	395713	523988	137470	196162	104	121158360111	117472551058	213	7.47359e-14	1.64955e-12	0.211538
NA	3590911	3590024	NA	-	ugpA	b3452	glycerol-3-phosphate transporter subunit	5089	2894	2131	1133	0	6865581	4872938	1	9296	21087	3229	7894	3	277976437	58703639	6	1.08481e-13	2.38297e-12	0
NA	2800723	2800968	NA	+	nrdH	b2673	hydrogen donor for NrdEF electron transport system; glutaredoxin-like protein	263	765	110	299	0	126557	109070	0	1962	2503	681	937	1	262143	1063818	3	1.79322e-13	3.92044e-12	0
472966	472966	474252	474262	+	amtB	b0451	ammonium transporter	34541	37247	14465	14586	5	43399	721585343	11	281965	70983	97954	26573	24	193803810667	12759642318	48	1.80639e-13	3.93061e-12	0.208333
NA	1770615	1770971	NA	+	ydiL	b1689	putative HTH domain DNA-binding protein	1609	1712	673	670	0	6	714775	1	4576	7334	1589	2745	2	9769285	7003939	6	1.86045e-13	4.02924e-12	0
NA	2038956	2039369	NA	+	hiuH	b1970	hydroxyisourate hydrolase	9035	10376	3783	4063	5	325044	56022792	9	4179	3259	1451	1220	1	204853	2463922	3	2.17814e-13	4.69522e-12	5
3273571	3273557	3272787	3272787	-	garL	b3126	alpha-dehydro-beta-deoxy-D-glucarate aldolase	857308	735009	359021	287831	221	192561556727	1177607177429	419	379399	103064	131802	38583	55	367768611995	19292384827	110	2.28299e-13	4.89834e-12	4.01818
3589181	3589180	3588110	NA	-	ugpC	b3450	glycerol-3-phosphate transporter subunit	24928	23014	10439	9012	4	16195031	267492406	9	70062	140743	24339	52689	17	21129603958	4113749481	35	2.69979e-13	5.76581e-12	0.235294
NA	2015868	2016554	NA	+	fliH	b1940	negative regulator of FliI ATPase activity	1955	3686	818	1443	0	2232941	2142229	1	12341	8066	4287	3019	2	12196921	26328290	5	3.28633e-13	6.98611e-12	0
1705250	1705250	1705690	1705690	+	ydgK	b1626	DUF2569 family inner membrane protein	46375	103921	19420	40695	36	10608426491	3865276169	68	28330	28666	9841	10731	11	5215548	150022541	23	4.13435e-13	8.7485e-12	3.27273
3731091	3731131	3732123	3732200	+	xylF	b3566	D-xylose transporter subunit	64349	25971	26947	10170	9	5998992761	1156061794	18	253026	183467	87900	68683	39	8310160715	17372938924	78	4.45145e-13	9.37651e-12	0.230769
3088284	3088284	3089678	3089678	+	galP	b2943	D-galactose transporter	42328	80513	17726	31529	9	3755782025	2069531061	17	25536	19583	8871	7331	2	19445259	101122266	5	5.07882e-13	1.06494e-11	4.5
NA	1705767	1706348	NA	+	rsxA	b1627	SoxR iron-sulfur cluster reduction factor component; inner membrane protein of electron transport complex	35177	89981	14731	35236	23	9710184081	2156082442	42	20811	25012	7229	9363	7	42543243	104629613	14	6.41264e-13	1.33853e-11	3.28571
3658982	3659232	3660389	3660389	+	mdtE	b3513	anaerobic multidrug efflux transporter, ArcA-regulated	44023	66179	18435	25915	10	863232613	1651358925	19	353426	170478	122779	63820	40	122485383596	21560617840	80	6.6648e-13	1.3849e-11	0.25
1084987	1084992	1086056	1086068	+	phoH	b1020	ATP-binding protein; putative PhoH family P-loop ATPase	34250	14983	14343	5867	4	1165258502	294959557	9	73858	143081	25658	53564	18	20344087775	4400914871	37	9.61564e-13	1.9891e-11	0.222222
NA	1753830	1751728	NA	-	ydhV	b1673	putative oxidoreductase subunit	24015	40630	10056	15910	3	479347568	551770042	6	10936	10496	3799	3929	0	51549	30203882	1	1.14109e-12	2.34994e-11	#DIV/0!
223771	NA	NA	225312	+	rrsH	b0201	16S ribosomal RNA of rrnH operon	1463041	661557	612689	259067	147	9021074466285	3196092463140	282	8253093	10996962	2867110	4116862	1111	186698669184530	178405052264633	2264	1.58265e-12	3.24478e-11	0.132313
2237761	2237753	2236743	2233992	-	mglC	b2148	methyl-galactoside transporter subunit	51087	41693	21394	16327	9	338973849	1196649157	18	279625	156613	97141	58630	38	44072482680	17261143290	77	1.86304e-12	3.80275e-11	0.236842
NA	2459159	2457015	2457015	-	fadJ	b2341	fused enoyl-CoA hydratase and epimerase and isomerase/3-hydroxyacyl-CoA dehydrogenase	283552	126752	118745	49636	20	179327571203	42157987863	39	1168871	1215799	406063	455150	98	78901195351	1045306634675	200	1.97975e-12	4.02317e-11	0.204082
1606074	1606100	1606975	1606975	+	lsrF	b1517	putative autoinducer-2 (AI-2) aldolase	25251	20128	10574	7882	5	74292357	234308311	10	50207	140777	17441	52701	19	35664943825	3299789565	40	2.0602e-12	4.16829e-11	0.263158
NA	1995818	1996042	1996042	+	yecF	b1915	DUF2594 family protein	18747	40231	7850	15754	28	985363885	429851150	52	10821	9146	3759	3423	7	503475	25480957	15	2.95535e-12	5.9533e-11	4
3935288	3935288	3936253	3936253	+	rbsC	b3750	D-ribose transporter subunit	265278	175312	111092	68652	48	55644840994	49505205235	93	1393130	1157134	483971	433188	235	85602816306	1232147593243	474	5.07076e-12	1.01262e-10	0.204255
4142221	4142221	4139720	4139718	-	frwA	b3947	putative PTS enzyme, Hpr component/enzyme I component/enzyme IIA component	41643	28636	17439	11213	3	555732613	700530316	5	206277	116528	71660	43623	11	20574045966	10991802259	23	9.30189e-12	1.84955e-10	0.272727
1822458	1822458	1823285	1823285	+	nadE	b1740	NAD synthetase, NH3/glutamine-dependent	305655	350023	128001	137069	84	1370224197	154053160543	160	110103	94770	38249	35478	22	79632753	3699265091	44	1.08134e-11	2.14087e-10	3.81818
NA	4002799	4002419	NA	-	yigF	b3817	putative inner membrane protein	4992	9327	2090	3652	4	20118633	20880310	7	2025	3393	703	1270	1	1767522	1476510	2	1.14954e-11	2.26616e-10	4
399333	399333	399025	398807	-	yaiY	b0379	DUF2755 family inner membrane protein	7070	3619	2960	1417	3	19536305	8962508	7	19487	19617	6769	7343	11	1820340	83039457	22	1.22512e-11	2.40488e-10	0.272727
2373556	2373538	2373272	2373223	-	pmrD	b2259	inactive two-component system connector protein	61368	21584	25699	8452	33	6410273493	971964430	63	191287	183745	66452	68787	125	52802273	14525956442	253	1.44155e-11	2.81774e-10	0.264
NA	2988502	2989311	NA	+	yqeI	b2847	putative transcriptional regulator	8329	18740	3488	7338	3	175335459	98911282	6	4891	5973	1699	2236	1	1551329	5328363	2	1.4914e-11	2.90288e-10	3
NA	949568	948660	NA	-	ycaN	b0900	LysR family putative transcriptional regulator	8759	7586	3668	2970	1	2910831	35392295	3	3674	3052	1276	1142	0	55439	2001503	1	1.61952e-11	3.13284e-10	#DIV/0!
NA	1364232	1365512	NA	+	puuB	b1301	gamma-glutamylputrescine oxidoreductase	5012	3262	2098	1277	0	4297227	5192325	1	6858	22064	2382	8259	2	483880006	54907186	4	1.62313e-11	3.13284e-10	0
2919385	2919385	2918045	2918045	-	gudD	b2787	(D)-glucarate dehydratase 1	1061202	1221820	444408	478467	182	32818637570	3746695371979	344	430160	282078	149436	105599	47	60142570567	45733285335	95	2.02459e-11	3.87528e-10	3.87234
3410265	3410280	3411245	3411262	+	dusB	b3260	tRNA-dihydrouridine synthase B	331339	1149785	138757	450258	164	6653752979900	855418925822	304	238212	223707	82754	83747	42	6783326	18752153952	86	2.36166e-11	4.50178e-10	3.90476
1495074	1495071	1494148	1493959	-	ydcI	b1422	putative DNA-binding transcriptional regulator	260802	77236	109218	30245	39	247008974181	28419584008	75	919154	957843	319312	358581	180	46183157955	609415574728	366	2.70893e-11	5.1425e-10	0.216667
NA	2033484	2033119	NA	-	yedR	b1963	inner membrane protein	4487	10646	1879	4168	4	50340092	25484006	8	2335	3601	811	1348	1	1551329	1685250	2	2.74129e-11	5.18261e-10	4
3006204	3006262	3007452	3007452	+	ygeW	b2870	putative carbamoyltransferase	1122511	1069473	470082	418808	197	87602657877	3381439195618	373	229680	458291	79790	171567	51	354262565216	43052735514	105	3.23841e-11	6.09746e-10	3.86275
860028	860028	859213	859213	-	ybiV	b0822	sugar phosphatase; preference for fructose-1-P, ribose-5-P and glucose-6-P	39864	65979	16694	25837	13	1397580842	1524217201	26	20035	20526	6960	7684	4	3177873	87542207	8	3.62164e-11	6.79132e-10	3.25
4449935	4449962	4450918	4450918	+	ytfQ	b4227	galactofuranose binding proteint: periplasmic-binding component of ABC superfamily	142086	71641	59502	28054	23	27101122492	10414501964	45	447595	681345	155493	255070	105	430869444062	190464100464	214	4.79279e-11	8.95106e-10	0.219048
1293527	1293527	1294144	1294144	+	tdk	b1238	thymidine kinase/deoxyuridine kinase	16285	42250	6819	16545	10	1621086696	419067812	18	8726	11857	3031	4438	2	15655613	27759539	6	6.5143e-11	1.20202e-09	5
3875160	3875160	3874471	NA	-	dgoR	b4479	putative DNA-binding transcriptional regulator	37377	25421	15652	9954	9	449260124	531783763	18	176926	96175	61463	36004	35	16322370234	6856507305	70	9.23204e-11	1.69671e-09	0.257143
1903082	1903082	1903882	1903882	+	manY	b1818	mannose-specific enzyme IIC component of PTS	7748935	14869167	3245083	5822802	3027	1.06103e+15	453201869598909	5660	3053806	1523210	1060887	570234	508	19798063179412	5614113294768	1018	1.13576e-10	2.07907e-09	5.95866
NA	2849241	2847415	NA	-	hycC	b2723	hydrogenase 3, membrane subunit	3848	20340	1611	7965	1	583548974	80583487	2	4631	5450	1608	2040	0	920290	4500425	0	1.25993e-10	2.29726e-09	#DIV/0!
4452571	4452571	4453596	NA	+	ytfT	b4230	inner membrane putative ABC superfamily sugar transporter permease	21439	15530	8978	6081	3	88601373	165578857	7	71362	79356	24791	29707	13	315233601	1911544829	26	1.71852e-10	3.12108e-09	0.230769
2311534	2311534	2310479	2310479	-	apbE	b2214	putative thiamine-synthetic flavin transferase lipoprotein	47106	104757	19726	41023	15	10634773396	3973207528	28	39153	24825	13601	9293	5	229628438	191821760	10	2.54252e-10	4.59947e-09	3
1862015	1861974	1861702	1861604	-	yeaC	b1777	DUF1315 family protein	187410	52441	78483	20536	94	117500117728	15000385916	181	620997	683444	215733	255856	425	48630435658	250500196914	863	2.67986e-10	4.82898e-09	0.221176
NA	1538853	1537309	NA	-	narY	b1467	nitrate reductase 2 (NRZ), beta subunit	97109	181302	40667	70998	19	24848041028	19824121093	36	38572	72379	13399	27096	6	3686931779	688675953	13	2.99945e-10	5.38384e-09	3.16667
1004759	1004768	1005778	1005778	+	pyrD	b0945	dihydro-orotate oxidase, FMN-linked	76494	207671	32034	81324	30	79686576451	20383809804	56	64238	49847	22316	18660	10	154874120	710173245	20	3.07626e-10	5.5003e-09	3
NA	715412	715906	NA	+	ybfP	b0689	lipoprotein	6125	12051	2565	4719	3	43506453	48102156	7	2823	4963	980	1857	1	5034585	2747305	2	4.56215e-10	8.12556e-09	3
NA	4530533	4530255	4530255	-	sgcB	b4565	putative enzyme IIB component of PTS	6875	5037	2879	1972	4	5457856	12230722	8	22775	19861	7911	7435	13	1161503	93583186	27	4.83008e-10	8.56968e-09	0.307692
1079237	1079305	1080813	1080814	+	putP	b1015	proline:sodium symporter	73116	84024	30619	32904	11	50129225	4440918199	21	362055	370769	125777	138802	43	3267612622	53374158762	87	5.06065e-10	8.94436e-09	0.255814
NA	2698759	2699607	2699607	+	yfhH	b2561	putative DNA-binding transcriptional regulator	35705	78169	14952	30611	14	5083907793	1737962555	26	23622	23928	8206	8957	4	3469770	109854787	10	5.844e-10	1.02895e-08	3.5
3911556	3911525	3910485	3910485	-	pstS	b3728	periplasmic phosphate binding protein, high-affinity	146676	149414	61424	58510	30	89854311	22358495305	57	58043	61019	20164	22843	10	73434237	824224930	20	5.88729e-10	1.03263e-08	3
NA	1821214	1819856	NA	-	chbC	b1737	N,N'-diacetylchitobiose-specific enzyme IIC component of PTS	64636	98503	27068	38574	12	2426512274	4795534476	24	28772	39262	9995	14698	4	283441852	235042933	9	6.01483e-10	1.051e-08	3
1605051	1605051	1606073	1606073	+	lsrB	b1516	autoinducer 2-binding protein	17172	13185	7191	5163	3	37646715	122065345	6	45856	79750	15930	29855	10	3835946108	1061330243	22	6.04545e-10	1.05236e-08	0.3
NA	1706348	1706926	NA	+	rsxB	b1628	SoxR iron-sulfur cluster reduction factor component; putative iron-sulfur protein	25418	70005	10644	27414	17	5992987273	1219775126	32	17714	19964	6153	7473	5	13432023	78977732	11	6.63624e-10	1.15086e-08	3.4
NA	738092	738853	NA	+	ybfD	b0706	H repeat-associated putative transposase	13344	10036	5588	3930	3	23214902	79745365	6	5089	5335	1767	1997	1	202726	4775208	2	8.05714e-10	1.39204e-08	3
3657819	3658366	3658893	3658979	+	gadE	b3512	gad regulon transcriptional activator	75079	69842	31441	27350	29	202840553	3630967578	55	401899	265699	139619	99468	112	48711924127	35364925807	226	9.59111e-10	1.65089e-08	0.258929
NA	3032817	3032942	NA	+	yqfG	b4684	uncharacterized protein	5018	3757	2101	1471	7	2276047	5802784	14	1269	1875	440	701	2	274605	695007	4	1.06688e-09	1.82957e-08	3.5
1903883	1903895	1904746	1904753	+	manZ	b1819	mannose-specific enzyme IID component of PTS	8865667	15837552	3712746	6202024	3108	975753611326626	509586508204588	5818	3535544	1722790	1228242	644949	549	29984184405421	7384931804265	1099	1.14306e-09	1.94573e-08	5.6612
NA	3029012	3028524	NA	-	ygfS	b2886	putative 4Fe-4S ferredoxin-type oxidoreductase subunit	12793	15103	5357	5914	6	1693628	105549269	11	4586	7263	1593	2719	2	9171833	6880456	4	1.14146e-09	1.94573e-08	3
3069807	3069807	3068947	3068947	-	mscS	b2924	mechanosensitive channel protein, small conductance	89046	236633	37290	92666	40	105374566715	25215756765	75	67385	58609	23409	21941	13	17334309	1018402686	26	1.34109e-09	2.27443e-08	3.07692
2424509	2424509	2423736	2423736	-	hisP	b2306	histidine/lysine/arginine/ornithine transporter subunit	24381	16559	10210	6484	5	162086500	193964317	10	78950	78431	27427	29361	18	33593830	2108078813	36	1.45041e-09	2.45083e-08	0.277778
1881830	1881809	1880886	1880886	-	dmlR	b1799	transcriptional activator of dmlA	96456	36154	40393	14157	15	17543583107	2869054964	29	323654	266961	112436	99940	56	2958110853	25443424204	114	1.64118e-09	2.753e-08	0.267857
3511422	3511422	3511060	3511060	-	yhfY	b3382	PRD domain protein	9070	3747	3798	1467	3	52585445	16033395	7	24769	22248	8604	8328	11	314011	107730706	23	2.26113e-09	3.7792e-08	0.272727
NA	1542590	1538850	NA	-	narZ	b1468	nitrate reductase 2 (NRZ), alpha subunit	237470	471610	99447	184683	20	296660244914	177063328370	37	77339	162549	26867	60852	5	32647765614	5419207279	11	3.47013e-09	5.77895e-08	4
1894118	1894133	1894432	1894448	+	yoaC	b1810	DUF1889 family protein	83374	100009	34915	39163	65	222027528	6342170916	123	36023	40768	12514	15262	22	78055615	332146629	46	3.68764e-09	6.1191e-08	2.95455
NA	4308478	4307783	NA	-	alsE	b4085	allulose-6-phosphate 3-epimerase	6820	6097	2856	2387	1	1120936	15861849	3	21060	24866	7316	9308	5	36062713	104919666	11	4.23264e-09	6.99827e-08	0.2
758600	758706	761507	761507	+	sucA	b0726	2-oxoglutarate decarboxylase, thiamine triphosphate-binding	1586689	1048021	664470	410407	100	4079654810629	5228356377035	191	9712827	11246307	3374219	4210207	665	71128575252378	205113402959748	1353	4.78096e-09	7.87663e-08	0.150376
4451052	4451058	4452560	4452564	+	ytfR	b4485	putative ABC superfamily sugar transporter ATP-binding subunit	54633	40823	22879	15986	6	709486088	1274553363	12	178731	202516	62090	75814	22	3704398568	14923820983	45	5.12746e-09	8.41743e-08	0.272727
1889795	1889746	1888061	1888061	-	fadD	b1805	acyl-CoA synthetase (long-chain-fatty-acid--CoA ligase)	154620	125690	64751	49220	17	4984741192	20580171934	33	696916	725290	242107	271522	75	23084966695	299752198471	152	6.4007e-09	1.04704e-07	0.226667
NA	371239	372105	NA	+	mhpC	b0349	2-hydroxy-6-ketonona-2,4-dienedioic acid hydrolase	2446	2510	1024	982	0	3424	1702026	1	7190	8041	2497	3010	1	1390105	13931273	3	6.43613e-09	1.04911e-07	0
NA	311336	310746	NA	-	ecpR	b0294	putative transcriptional regulator for the ecp operon	1025	345	429	135	0	365424	161916	0	1365	3234	474	1210	0	3305755	1134823	1	7.08383e-09	1.15062e-07
3128227	3128272	3129036	3129069	+	glcC	b2980	glycolate-inducible glc operon transcriptional repressor; autorepressor	79641	23283	33351	9117	14	14500542606	1520169019	27	246803	170860	85738	63963	48	11216661121	16462442872	97	7.63458e-09	1.23573e-07	0.291667
NA	4453583	4454578	4455633	+	yjfF	b4231	inner membrane putative ABC superfamily sugar transporter permease	26777	20756	11213	8128	5	103033028	263629199	9	68631	106029	23842	39693	15	5234798937	2686995763	31	8.24793e-09	1.33034e-07	0.333333
NA	3732201	3733742	NA	+	xylG	b3567	fused D-xylose transporter subunits of ABC superfamily: ATP-binding components	30879	13026	12931	5101	3	963368039	221376261	5	100233	62501	34820	23398	9	2384213700	2230746777	18	1.00037e-08	1.60233e-07	0.333333
2620160	2620160	2618871	NA	-	uraA	b2497	uracil permease	66965	126418	28043	49505	16	10833591668	7228905709	30	49460	32670	17182	12230	5	320802343	383980070	11	1.0523e-08	1.67968e-07	3.2
697133	NA	NA	697057	-	metT	b0673	Met tRNA	94347	251713	39510	98571	481	122994563565	27896361358	896	58894	74038	20459	27717	153	803016961	1302217144	312	1.28896e-08	2.05034e-07	3.14379
3259657	3259649	3258285	3258285	-	tdcG	b4471	L-serine dehydratase 3, anaerobic	1144589	909089	479328	356001	161	719952105989	2801825299587	305	299473	418822	104036	156791	46	93798676621	50259776274	95	1.55218e-08	2.46056e-07	3.5
1166069	1166085	1167389	1167484	+	ndh	b1109	respiratory NADH dehydrogenase 2/cupric reductase	1318927	3721105	552337	1457193	414	86011146042317	36999101241517	769	747647	695416	259731	260338	98	2081700	309247142926	199	1.56841e-08	2.47777e-07	4.22449
NA	3746094	3747080	NA	+	yiaO	b3579	2,3-diketo-L-gulonate-binding periplasmic protein	4323	2156	1810	844	0	6349055	3225081	1	13983	6584	4857	2464	1	56004970	26482003	3	1.82123e-08	2.86735e-07	0
NA	4073571	4072675	NA	-	yihU	b3882	gamma-hydroxybutyrate dehydrogenase, NADH-dependent	3169	3363	1327	1316	0	138	3190498	1	9842	10229	3419	3829	1	811792	25952330	4	2.16583e-08	3.3983e-07	0
2668950	2668071	2668006	NA	-	iroK	b4706	3-hydroxypropionic acid resistance peptide	2397	535	1003	209	4	3965821	579512	9	4229	4677	1469	1750	12	327842	3471502	24	2.31077e-08	3.61343e-07	0.333333
NA	2505547	2504510	NA	-	ypdE	b2384	aminopeptidase	6436	7066	2695	2767	1	12484	17819824	2	3339	2874	1159	1075	0	18073	1766697	1	2.39571e-08	3.73358e-07	#DIV/0!
1682159	1682159	1682878	1682878	+	rstA	b1608	response regulator of RstAB two-component system, low Mg-responsive via PhoQP	52034	76716	21790	30042	19	1092713054	2414925242	35	31515	28575	10948	10697	7	250028	167393904	15	2.57e-08	3.99172e-07	2.71429
NA	1673501	1673136	NA	-	mdtJ	b1600	multidrug efflux system transporter	5197	6561	2176	2569	3	733346	11221329	6	2726	2402	947	899	1	4717	1335753	2	2.57979e-08	3.99348e-07	3
NA	304182	303853	NA	-	ykgJ	b0288	UPF0153 cysteine cluster protein	5189	5863	2173	2295	3	44261	9581107	6	1741	2980	604	1115	1	1377133	1187420	2	2.76909e-08	4.27218e-07	3
3660390	3660414	3663527	3663527	+	mdtF	b3514	anaerobic multidrug efflux transporter, ArcA-regulated	99298	120570	41583	47215	7	436872145	10864165368	14	696518	327269	241969	122517	29	666850109205	148631021380	58	2.99896e-08	4.61139e-07	0.241379
NA	2021869	2022606	NA	+	fliP	b1948	flagellar biosynthesis protein	1067	1989	446	778	0	489210	591225	0	4342	4605	1508	1723	1	172435	3490952	2	3.1259e-08	4.79062e-07	0
4414275	4414275	4415900	4416777	+	aidB	b4187	DNA alkylation damage repair protein; flavin-containing DNA binding protein, weak isovaleryl CoA dehydrogenase	86112	76153	36061	29821	10	558736470	4834095160	20	311981	383235	108381	143469	38	35248827840	43397379699	77	3.57069e-08	5.43616e-07	0.263158
NA	1130863	1130204	NA	-	flgA	b1072	assembly protein for flagellar basal-body periplasmic P ring	6504	5895	2723	2308	2	835761	13526918	3	24736	16296	8593	6100	5	61787063	87951549	11	3.75578e-08	5.69916e-07	0.4
2789963	2789982	2791250	2791250	+	lhgO	b2660	L-2-hydroxyglutarate oxidase	42189	45358	17667	17762	7	24286	1046936731	13	90158	234246	31320	87693	22	109985329141	11740147248	46	3.83631e-08	5.80226e-07	0.318182
NA	536586	537464	NA	+	glxR	b0509	tartronate semialdehyde reductase, NADH-dependent	1087	1284	455	502	0	4487	374857	0	2298	4671	798	1748	0	6099590	2225005	1	3.96319e-08	5.97458e-07
2425981	2425916	2425230	NA	-	hisQ	b2308	histidine/lysine/arginine/ornithine transporter permease subunit	47162	24048	19750	9417	11	1874594940	727707914	21	122950	151630	42712	56764	35	3920446610	7294152485	72	4.01644e-08	6.03513e-07	0.314286
NA	755560	755907	NA	+	sdhD	b0722	succinate dehydrogenase, membrane subunit, binds cytochrome b556	575568	199429	241035	78096	238	1404831113050	221814257490	458	1995871	2312067	693362	865553	1102	1603943555462	5112553984093	2239	4.51357e-08	6.76009e-07	0.215971
883673	883673	884905	884905	+	mdfA	b0842	multidrug efflux system protein	46026	97287	19274	38097	12	7907099940	3380450597	23	32954	33450	11448	12522	4	8187933	216373876	9	4.65483e-08	6.94911e-07	3
1704551	1704551	1704676	NA	+	blr	b4409	beta-lactam resistance membrane protein; divisome-associated protein	4357	7864	1824	3079	10	11898967	12658507	19	2269	3148	788	1178	3	719977	1468726	7	4.83314e-08	7.19203e-07	3.33333
1488212	1488232	1489671	1489675	+	aldA	b1415	aldehyde dehydrogenase A, NAD-linked	1012196	208310	423885	81574	90	8343995432867	620940016306	175	3321764	3805891	1153975	1424786	440	4755138022577	13676933645826	895	4.87928e-08	7.22368e-07	0.204545
2496799	2496921	2496992	2497000	+	ypdK	b4680	inner membrane protein	6960	12982	2914	5083	29	44237139	58117404	55	3579	6025	1243	2255	11	7099000	4058341	24	4.98463e-08	7.34636e-07	2.63636
3272786	3272751	3271867	3271867	-	garR	b3125	tartronate semialdehyde reductase	1905771	1696721	798094	664440	436	873214042738	10310124647505	826	777759	329605	270192	123392	111	1093720969088	174976191866	222	5.09075e-08	7.47886e-07	3.92793
NA	1537309	1536614	NA	-	narW	b1466	nitrate reductase 2 (NRZ), delta subunit (assembly subunit)	31864	55330	13343	21667	13	1115734794	1021337437	25	14428	23747	5012	8890	4	178411455	81278574	9	5.51202e-08	8.07204e-07	3.25
2167523	2167520	2167302	2167302	-	ogrK	b2082	positive regulator of P2 growth (insertion of P2 ogr gene into the chromosome)	7782	8460	3258	3312	7	6259	34073526	15	31582	30420	10971	11388	25	845460	180912972	51	5.75686e-08	8.40392e-07	0.28
2266230	2266245	2267711	2267711	+	yeiQ	b2172	putative NAD-dependent D-mannonate oxidoreductase	618459	116179	258997	45495	53	2687377517930	203588332065	103	1935045	2144986	672231	803004	247	828719224261	4483158330155	502	6.41215e-08	9.33099e-07	0.214575
NA	535710	536486	NA	+	hyi	b0508	hydroxypyruvate isomerase	559	651	234	254	0	577	140480	0	1625	2406	564	900	0	503475	922130	0	6.45052e-08	9.35731e-07
NA	1103196	1102546	NA	-	csgD	b1040	csgBAC operon transcriptional regulator	10359	15698	4338	6147	4	28616513	93845211	8	5165	6889	1794	2578	1	3847003	7212349	3	6.60212e-08	9.51738e-07	4
676547	676547	675570	675003	-	ybeQ	b0644	Sel1 family TPR-like repeat protein	80642	46060	33771	18037	13	5142543277	2411742397	26	252071	244758	87569	91628	45	199053473	20524066858	91	6.59204e-08	9.51738e-07	0.288889
NA	3847167	3845776	NA	-	uhpT	b3666	hexose phosphate transporter	35024	41917	14667	16414	5	26318864	823163461	11	21029	12774	7305	4782	2	63586583	66392161	4	7.90112e-08	1.13192e-06	2.5
NA	2993638	2993856	NA	+	ygeI	b2853	uncharacterized protein	299	1055	125	413	0	347781	152986	1	280	115	97	43	0	6259	21981	0	8.58315e-08	1.22582e-06
3720600	3720600	3720448	NA	-	hokA	b4455	toxic polypeptide, small	1964	3433	822	1344	3	1449349	1955851	7	10535	5114	3659	1914	9	26246609	14367221	18	8.66871e-08	1.23422e-06	0.333333
NA	2575805	2575470	NA	-	eutS	b2462	putative ethanol utilization carboxysome structural protein	710	1839	297	720	0	874951	430916	1	3498	3900	1215	1460	1	235923	2477403	3	8.89864e-08	1.26306e-06	0
3586823	3586823	3585081	3585081	-	ggt	b3447	gamma-glutamyltranspeptidase	77907	144856	32625	56725	13	14308855811	11071710672	25	39875	61798	13852	23134	5	1449118026	571265758	10	9.48136e-08	1.34164e-06	2.6
3546559	3546559	3547875	NA	+	gntT	b3415	gluconate transporter, high-affinity GNT I system	154236	95606	64590	37439	20	19048026969	16231955225	38	64798	51863	22510	19415	7	103836401	757603940	15	9.5448e-08	1.34649e-06	2.85714
228928	NA	NA	229004	+	aspU	b0206	Asp tRNA	45	18	18	7	0	138	782	0	19	259	6	96	0	21327	9004	0	1.01904e-07	1.43176e-06
NA	1323082	1323038	NA	-	trpL	b1265	trp operon leader peptide	284	106	118	41	0	14669	28874	1	52	77	18	28	0	109	1961	0	1.02113e-07	1.43176e-06
3016007	3016060	3019158	3019158	+	ygfK	b2878	putative Fe-S subunit oxidoreductase subunit	2350617	1892903	984386	741265	146	3670607447079	22572121297283	278	503013	802882	174745	300569	37	755433735303	254462460841	76	1.17904e-07	1.6471e-06	3.94595
NA	2758985	2760394	NA	+	yfjI	b2625	CP4-57 prophage; uncharacterized protein	6166	6704	2582	2625	0	3625	15499188	1	20247	21893	7033	8195	2	9891421	92559347	5	1.18186e-07	1.6471e-06	0
1721264	1721264	1722121	NA	+	ydhJ	b1644	putative membrane fusion protein (MFP) of YdhJK efflux pump	50145	50553	20999	19796	12	10749836	1405872358	23	20836	27403	7238	10258	5	97899543	112984253	10	1.39061e-07	1.92639e-06	2.4
2071315	NA	NA	2071518	+	isrC	b4435	-	9854	9034	4126	3537	9	1936610	53462180	18	41696	32814	14485	12284	32	45819697	300397884	65	1.40029e-07	1.934e-06	0.28125
NA	84368	85312	NA	+	leuO	b0076	global transcription factor	11881	11029	4975	4318	2	2517225	76489591	4	3536	7616	1228	2851	1	22056096	5873537	2	1.53778e-07	2.11754e-06	2
NA	336778	338325	NA	+	yahF	b0320	putative NAD(P)-binding succinyl-CoA synthase	28071	27376	11755	10720	3	7492406	380091840	7	13556	9683	4709	3624	1	8390654	36573668	2	1.63068e-07	2.23879e-06	3
2218557	2218557	2217400	NA	-	yehY	b2130	inner membrane putative ABC superfamily transporter permease	40071	88861	16780	34798	11	7119669000	2378136567	22	24064	37734	8359	14126	4	462427767	183394483	9	1.75082e-07	2.3966e-06	2.75
4382323	4382318	4380510	NA	-	frdA	b4154	fumarate reductase (anaerobic) catalytic and NAD/flavoprotein subunit	471876	334807	197611	131111	47	163506850791	233302939381	90	1766650	2448592	613731	916663	207	6222893527142	4901511294843	422	2.01587e-07	2.75125e-06	0.227053
NA	1049332	1048688	NA	-	gfcB	b0986	O-antigen capsule production lipoprotein	1282	4430	536	1734	0	10642909	2193520	1	644	1388	223	519	0	371418	366718	0	2.03037e-07	2.76286e-06
NA	366305	363231	NA	-	lacZ	b0344	beta-D-galactosidase	76031	89931	31840	35217	5	128008437	5029473877	10	40839	36227	14187	13562	2	2232941	331327516	4	2.11663e-07	2.87177e-06	2.5
NA	532221	531295	NA	-	allS	b0504	allD operon transcriptional activator	6060	4917	2537	1925	1	2123085	9471317	2	19941	12921	6927	4837	3	40468312	63809162	6	2.67058e-07	3.61273e-06	0.333333
247636	247637	248134	248304	+	rayT	b0228	RAYT REP element-mobilizing transposase; TnpA(REP)	55349	28445	23178	11139	18	2705085543	981195722	34	172121	132812	59794	49719	54	1764217565	9733913668	109	2.73473e-07	3.68868e-06	0.333333
NA	3747084	3748580	NA	+	lyxK	b3580	L-xylulose kinase	3621	4977	1516	1949	0	925417	5475222	1	16690	8266	5798	3094	1	75089645	41378676	2	2.86544e-07	3.85372e-06	0
NA	774309	774602	774615	+	ybgE	b0735	putative inner membrane protein in cydABX-ybgE operon	555872	793974	232786	310922	492	240772468033	711243129548	924	308486	265902	107167	99544	173	903371159	24388377417	351	2.91749e-07	3.91232e-06	2.84393
NA	156201	155461	NA	-	yadV	b0140	putative periplasmic pilin chaperone	1564	2293	654	897	0	231327	1013320	1	629	711	218	266	0	4717	178911	0	2.92784e-07	3.91481e-06
NA	4236262	4236900	NA	+	yjbF	b4027	extracellular polysaccharide production lipoprotein	1164	1270	487	497	0	109	396854	0	269	507	93	189	0	24900	74390	0	2.94116e-07	3.92126e-06
780765	NA	NA	780840	+	valT	b0744	Val tRNA	51195	174971	21439	68519	319	71379170256	11301347552	591	51890	55538	18026	20791	125	79219555	623645455	255	3.50848e-07	4.66416e-06	2.552
NA	2776877	2777077	NA	+	ypjJ	b4548	uncharacterized protein	965	583	404	228	0	106658	194140	1	2566	2135	891	799	2	22483	1140366	4	3.67995e-07	4.86407e-06	0
NA	1560929	1559907	NA	-	ddpB	b1486	D-ala-D-ala transporter subunit	4816	2953	2016	1156	0	4803527	4607813	1	9719	12599	3376	4716	1	13925651	34210432	3	3.7766e-07	4.97756e-06	0
3068808	3068808	3068173	3068173	-	argO	b2923	arginine transporter	64757	61725	27118	24171	21	92315875	2336014187	40	33678	29604	11699	11082	8	2164959	189522738	17	3.79971e-07	4.99375e-06	2.625
2792732	2792735	2794015	2794015	+	gabT	b2662	4-aminobutyrate aminotransferase, PLP-dependent	145287	189088	60843	74047	27	3376426053	26767769129	52	295524	1136988	102664	425646	99	7257582343463	322781193406	206	3.91713e-07	5.13344e-06	0.272727
4472395	4472395	4471460	4471460	-	pyrB	b4245	aspartate carbamoyltransferase, catalytic subunit	1373975	299050	575390	117108	191	16806710704379	1483244327265	369	7293624	3076550	2533792	1151748	986	237693055163261	42517257515954	1968	4.1713e-07	5.45105e-06	0.193712
NA	260100	259045	NA	-	phoE	b0241	outer membrane phosphoporin protein E	6516	3490	2728	1366	1	14480683	7730019	1	11633	17094	4041	6399	2	54059139	53340686	4	5.06687e-07	6.60268e-06	0.5
4606165	NA	NA	4606079	-	leuV	b4368	Leu tRNA	31696	56830	13273	22254	109	1338885021	1052984136	204	18713	23574	6500	8825	43	52261178	93392033	88	5.22526e-07	6.78989e-06	2.53488
NA	448046	447717	447706	-	cyoD	b0429	cytochrome o ubiquinol oxidase subunit IV	362664	263836	151875	103318	203	76872045578	142211214699	386	1810199	1398839	628860	523674	865	491431580192	2218255663932	1746	5.67787e-07	7.3573e-06	0.234682
1746516	NA	NA	1746592	+	valW	b1666	Val tRNA	5093	5731	2132	2244	15	36048	8962508	28	1688	3319	586	1242	5	2508032	1316860	11	6.13692e-07	7.90772e-06	3
4121750	4121747	4120416	4120416	-	hslU	b3931	molecular chaperone and ATPase component of HslUV protease	462084	947705	193510	371123	113	1727839526706	767992547953	211	309368	303047	107473	113449	40	503673867	27537155019	82	6.13385e-07	7.90772e-06	2.825
NA	883388	882792	NA	-	ybjG	b0841	undecaprenyl pyrophosphate phosphatase	31368	47131	13136	18456	14	381023640	847298164	26	19383	17519	6733	6558	5	105213	76196443	11	6.46343e-07	8.30523e-06	2.8
1862450	1862429	1862016	1862016	-	msrB	b1778	methionine sulfoxide reductase B	280731	75090	117563	29405	92	321656368724	31548291914	177	786324	770248	273167	288352	334	4722364641	387871054816	678	6.96906e-07	8.93007e-06	0.275449
1157792	1157869	1159302	1159321	+	ptsG	b1101	fused glucose-specific PTS enzymes: IIB component/IIC component	498612	2684682	208807	1051328	237	72469917702658	6779758277797	439	530844	489740	184414	183340	63	8187933	151695887506	128	7.00183e-07	8.94722e-06	3.7619
3667587	3667580	3666180	3666170	-	gadA	b3517	glutamate decarboxylase A, PLP-dependent	294957	241992	123521	94764	41	21864955190	91213954948	77	1412320	1161108	490637	434676	163	108066012065	1260691382860	330	7.19348e-07	9.16672e-06	0.251534
658892	658947	659150	659186	+	tatE	b0627	TatABCE protein translocation system subunit	99195	144601	41540	56626	128	4648810606	14642878389	240	61295	56792	21293	21260	51	1921	796034863	104	7.83563e-07	9.95751e-06	2.5098
4171637	NA	NA	4171756	+	rrfB	b3971	5S ribosomal RNA of rrnB operon	105	0	43	0	0	3625	2351	0	0	423	0	158	0	82326	28922	0	7.8872e-07	9.99551e-06
4001319	4001426	4002376	4002376	+	corA	b3816	magnesium/nickel/cobalt transporter	241005	356993	100927	139799	67	45070516157	123122908292	126	110020	129289	38220	48401	22	1809093695	5297729610	45	8.03108e-07	1.015e-05	3.04545
4464758	4464709	4463054	4463047	-	treC	b4239	trehalose-6-P hydrolase	2351186	6460692	984624	2530022	570	310785562328940	107083588976757	1061	1866527	719489	648428	269350	139	10658905178236	1234302900822	277	8.12311e-07	1.02382e-05	4.10072
2876581	2876581	2877618	NA	+	iap	b2753	aminopeptidase in alkaline phosphatase isozyme conversion	45358	74733	18994	29265	12	1847713195	1963266648	23	27803	32975	9658	12344	5	73895573	173943075	10	8.18643e-07	1.02899e-05	2.4
NA	2018386	2019513	NA	+	fliK	b1943	flagellar hook-length control protein	5345	4528	2238	1773	0	1098129	7442306	1	16968	11185	5894	4187	2	24895716	50533532	4	8.51778e-07	1.06773e-05	0
NA	2679367	2678384	NA	-	yphF	b2548	putative ABC superfamily sugar transporter periplasmic-binding protein	2731	5288	1143	2070	0	5751166	4722217	1	9477	12617	3292	4723	1	16304195	33443828	4	8.54955e-07	1.06881e-05	0
NA	2300260	2299565	NA	-	napG	b2205	ferredoxin-type protein essential for electron transfer from ubiquinol to periplasmic nitrate reductase (NapAB)	5842	3985	2446	1560	1	5159468	7422085	2	16037	12003	5571	4493	3	8261312	50409138	7	8.68389e-07	1.08267e-05	0.333333
NA	2365620	2365018	NA	-	ais	b2252	putative LPS core heptose(II)-phosphate phosphatase	2903	4144	1215	1622	1	797615	3722879	2	1341	1505	465	563	0	26164	611395	0	9.0333e-07	1.1232e-05	#DIV/0!
NA	1772512	1773777	NA	+	ydiN	b1691	MFS transporter superfamily protein	769	456	322	178	0	65892	144536	0	2158	1700	749	636	0	36829	860004	0	9.41221e-07	1.16716e-05
NA	2474032	2474856	NA	+	yfdQ	b2360	CPS-53 (KpLE1) prophage; uncharacterized protein	6655	8521	2786	3336	1	1642988	26897352	3	3708	4127	1288	1544	0	262143	2734176	1	9.50769e-07	1.17584e-05	#DIV/0!
816647	816647	815739	815659	-	ybhK	b0780	putative NAD(P)-binding transferase	79654	128746	33357	50417	24	6244730055	9140674678	46	50753	51972	17631	19456	10	29227727	573675576	20	1.01321e-06	1.24972e-05	2.4
NA	1536617	1535937	1535937	-	narV	b1465	nitrate reductase 2 (NRZ), gamma subunit	30668	43543	12843	17051	11	217042988	764982244	21	11176	23327	3882	8732	4	305171644	70662123	9	1.04021e-06	1.27959e-05	2.75
NA	2258367	2257429	NA	-	psuG	b2165	pseudouridine 5'-phosphate glycosidase	4666	7366	1954	2884	1	5795929	12039798	2	18126	17145	6296	6418	3	44261	71475881	6	1.05953e-06	1.29989e-05	0.333333
NA	2367071	2368039	NA	+	arnC	b2254	undecaprenyl phosphate-L-Ara4FN transferase	7189	13358	3010	5231	2	46825308	61538487	4	4416	6281	1534	2351	0	4247151	5143367	2	1.06755e-06	1.30626e-05	#DIV/0!
830852	830872	832236	832291	+	rhlE	b0797	ATP-dependent RNA helicase	185151	629327	77537	246446	63	1531548319245	227648710579	118	163076	144305	56652	54022	20	70251855	9990891669	40	1.07302e-06	1.30949e-05	3.15
2091097	2091097	2092401	NA	+	hisD	b2020	bifunctional histidinal dehydrogenase/ histidinol dehydrogenase	262159	316387	109786	123897	47	3960068591	113324251151	89	131500	104801	45682	39233	16	604708011	5105674924	32	1.09981e-06	1.33864e-05	2.9375
1930881	1930881	1932059	1932059	+	purT	b1849	phosphoribosylglycinamide formyltransferase 2	45685	183340	19131	71796	20	93415085974	11663405704	38	50998	60930	17716	22809	8	343163309	690013474	17	1.16543e-06	1.41478e-05	2.5
3271866	3271770	3270625	3270593	-	garK	b3124	glycerate kinase I	758087	562209	317470	220162	123	407681042355	696271081123	234	453367	154713	157498	57918	47	430900599050	26099199944	93	1.18473e-06	1.43442e-05	2.61702
780843	NA	NA	780918	+	lysW	b0745	Lys tRNA	48939	162146	20494	63496	297	57429730311	9212092352	552	48468	55031	16837	20601	121	166082196	582533966	246	1.18975e-06	1.43673e-05	2.45455
NA	83529	81958	NA	-	leuA	b0074	2-isopropylmalate synthase	45226	45553	18939	17838	6	8690684	1133287479	11	19131	26570	6646	9946	2	121114868	104629613	5	1.23973e-06	1.49191e-05	3
NA	1704949	1705164	NA	+	cnu	b1625	nucleoid-associated oriC-binding protein; H-NS and StpA stabilizing factor	7192	11037	3011	4322	9	13213283	48893788	16	3722	5920	1293	2216	3	5691787	4084744	8	1.24191e-06	1.49191e-05	3
NA	2900273	2899488	NA	-	ygcW	b2774	putative dehydrogenase	3747	4944	1569	1936	1	622252	5599225	2	2616	1400	908	524	0	693679	896397	0	1.31523e-06	1.57588e-05	#DIV/0!
348443	348443	346857	346857	-	prpR	b0330	propionate catabolism operon regulatory protein	24468	15557	10246	6092	2	210418338	187626670	5	45213	85020	15706	31828	7	5452170210	1236087643	14	1.32195e-06	1.57983e-05	0.285714
NA	546680	548347	NA	+	fdrA	b0518	putative NAD(P)-binding acyl-CoA synthetase	3471	2448	1453	958	0	1275905	2551138	0	1247	1140	433	426	0	47	461389	0	1.74702e-06	2.08243e-05
329334	329334	328747	328747	-	betI	b0313	choline-inducible betIBA-betT divergent operon transcriptional repressor	20932	10573	8765	4140	5	272290317	130628272	10	53454	56317	18569	21083	16	63043550	654400226	33	1.77539e-06	2.11079e-05	0.3125
1384117	1384117	1385514	NA	+	ycjX	b1321	DUF463 family protein, putative P-loop NTPase	98674	110193	41322	43151	16	29381709	9374857727	30	47761	57840	16592	21653	6	338011312	605101923	13	1.78425e-06	2.11588e-05	2.66667
NA	1951395	1952213	1952213	+	yecE	b1868	UPF0759 family protein	36024	57030	15086	22333	12	800099211	1176421268	22	22562	25040	7838	9374	5	19324262	110319679	10	1.80812e-06	2.13321e-05	2.4
1822273	1822256	1821918	1821887	-	osmE	b1739	osmotically-inducible lipoprotein	860140	858714	360207	336274	543	14072042693	1511550243444	1027	251087	451060	87227	168860	184	267449519633	46542399618	377	1.87988e-06	2.21221e-05	2.95109
2430787	2430763	2430275	2430275	-	cvpA	b2313	colicin V production membrane protein	83793	383742	35090	150274	102	611090004552	53980034495	189	98965	110237	34380	41268	38	708251556	3939646707	77	2.08533e-06	2.44774e-05	2.68421
866364	866364	865129	NA	-	moeA	b0827	molybdopterin molybdenumtransferase; molybdopterin biosynthesis protein	486989	578641	203940	226597	92	12338142373	423919687737	174	257457	192594	89440	72100	32	6493544614	18061013496	65	2.18331e-06	2.55625e-05	2.875
958781	958812	960095	960108	+	aroA	b0908	5-enolpyruvylshikimate-3-phosphate synthetase	87097	211400	36474	82784	24	68609377601	22168596323	46	64983	69130	22574	25879	9	121555766	1330036962	18	2.40773e-06	2.81187e-05	2.66667
NA	3742733	3743731	NA	+	yiaK	b3575	2,3-diketo-L-gulonate reductase, NADH-dependent	4700	1427	1968	558	0	15735837	2901709	1	9184	7839	3190	2934	1	262143	18334006	3	2.45669e-06	2.86179e-05	0
NA	2299578	2298715	NA	-	napH	b2204	ferredoxin-type protein essential for electron transfer from ubiquinol to periplasmic nitrate reductase (NapAB)	4019	4470	1683	1750	1	10506	5355537	1	13830	9247	4804	3461	2	14000602	35941221	4	2.5486e-06	2.96138e-05	0.5
342880	342884	343933	343933	+	yahK	b0325	aldehyde reductase, NADPH-dependent, Zn-containing, broad specificity	111338	182130	46625	71322	29	15174349765	21787367769	56	55370	77493	19235	29010	11	1640756937	1308250688	22	2.57737e-06	2.98729e-05	2.63636
1879277	1879255	1879007	1879006	-	yeaQ	b1795	UPF0410 family protein	178640	222934	74810	87301	172	2955270976	38792906718	325	65585	104074	22784	38961	60	5496916910	2531220320	123	2.60862e-06	3.01593e-05	2.86667
NA	2094535	2095125	NA	+	hisH	b2023	imidazole glycerol phosphate synthase, glutamine amidotransferase subunit with HisF	113728	135451	47626	53042	45	397734055	15685172187	85	68287	54932	23722	20564	18	108981581	922799035	37	2.70127e-06	3.11524e-05	2.5
2320031	2320043	2321869	NA	+	atoS	b2219	sensory histidine kinase in two-component regulatory system with AtoC	151408	76662	63406	30021	13	31281481921	12670460574	25	527482	424970	183246	159093	46	14384494395	126618716309	93	2.77129e-06	3.18802e-05	0.282609
NA	1119046	1118480	NA	-	yceJ	b1057	putative cytochrome b561	4708	7346	1971	2876	2	5429017	12092212	4	2609	3510	906	1314	0	802321	1751082	1	2.82662e-06	3.24359e-05	#DIV/0!
1122609	1122607	1121561	1121561	-	pyrC	b1062	dihydro-orotase	193868	375718	81187	147132	58	160250908216	105663887770	109	111642	126286	38784	47276	20	1170544612	5235311705	41	2.86506e-06	3.27953e-05	2.9
NA	1197532	1196867	1196867	-	ymfD	b1137	e14 prophage; putative SAM-dependent methyltransferase	26637	23544	11154	9219	8	33635545	300713229	15	90884	70081	31572	26235	21	383952332	2195099083	43	2.90292e-06	3.31465e-05	0.380952
781369	NA	NA	781444	+	lysZ	b0748	Lys tRNA	23068	79958	9660	31311	145	11063973078	1417701387	269	28937	25198	10052	9433	63	2181840	135362926	128	2.93257e-06	3.34024e-05	2.30159
1638673	1638667	1638455	1638415	-	cspI	b1552	Qin prophage; cold shock protein	25013	33519	10474	13126	29	71670503	429657119	55	11514	15264	3999	5714	11	25176658	47680196	22	2.97561e-06	3.38091e-05	2.63636
2074779	2074779	2076311	NA	+	yeeR	b2001	CP4-44 prophage; putative membrane protein	52652	48344	22049	18931	7	105697976	1418269618	13	222924	118316	77443	44293	19	30755619817	12256136378	39	3.07098e-06	3.4807e-05	0.368421
NA	2365928	2367067	NA	+	arnB	b2253	uridine 5'-(beta-1-threo-pentapyranosyl-4-ulose diphosphate) aminotransferase, PLP-dependent	18837	35611	7888	13945	5	520214192	354691953	9	7431	16769	2581	6277	1	158972028	41119026	3	3.21116e-06	3.63065e-05	5
954466	954466	953609	953566	-	focA	b0904	formate channel	262455	489769	109910	191794	93	269427377751	199987360932	175	147612	151615	51280	56759	31	408928277	9390030331	62	3.28705e-06	3.70738e-05	3
NA	1653915	1652896	NA	-	rspB	b1580	putative Zn-dependent NAD(P)-binding oxidoreductase	7960	8411	3333	3293	1	3045	35205114	3	5216	3796	1812	1421	0	724422	3496293	1	3.30965e-06	3.72376e-05	#DIV/0!
NA	1617028	1618218	NA	+	ydeA	b1528	arabinose efflux transporter, arabinose-inducible	20709	44107	8672	17272	5	1206591574	550532282	10	14377	16072	4994	6016	2	7268522	57818751	4	3.36023e-06	3.77147e-05	2.5
3839993	3839993	3839175	NA	-	nlpA	b3661	cytoplasmic membrane lipoprotein-28	45968	43112	19250	16882	11	54610993	1091360651	22	22503	24230	7817	9070	5	11853508	107308561	10	3.39789e-06	3.80448e-05	2.2
3512344	3512344	3511439	3511423	-	yhfZ	b3383	putative DNA-binding transcriptional regulator	33193	14191	13900	5557	5	1121856729	267711509	10	94923	57302	32976	21451	14	2436140045	1904936709	30	3.57707e-06	3.99541e-05	0.357143
2985847	2985847	2987076	2987076	+	yqeG	b2845	putative transporter	56416	138443	23625	54214	16	25358331593	7309383664	31	48231	50226	16755	18802	7	38498778	539154991	14	3.75805e-06	4.18741e-05	2.28571
NA	728732	727059	NA	-	kdpA	b0698	potassium translocating ATPase, subunit A	3452	3494	1445	1368	0	14669	3639459	0	1820	1190	632	445	0	123366	647673	0	3.76942e-06	4.18996e-05
4122379	4122287	4121757	4121757	-	hslV	b3932	peptidase component of the HslUV protease	152049	240066	63674	94010	79	24857872881	36540049324	148	69663	98188	24200	36758	28	2993457896	2462302184	57	3.83661e-06	4.25439e-05	2.82143
NA	1905688	1906254	NA	+	mntP	b1821	putative Mn(2+) efflux pump, mntR-regulated	9248	27767	3872	10873	6	736458369	160327364	13	9394	7792	3263	2917	2	540190	18699883	5	3.90727e-06	4.32236e-05	3
NA	2846471	2844762	NA	-	hycE	b2721	hydrogenase 3, large subunit	9785	31019	4097	12147	2	1029613238	185969696	4	10216	8668	3549	3244	0	399106	22564542	1	3.92686e-06	4.33363e-05	#DIV/0!
NA	916047	915352	NA	-	aqpZ	b0875	aquaporin Z	13863	19019	5805	7447	5	22680862	136115772	9	5036	10505	1749	3932	1	44925516	15084336	4	3.97352e-06	4.37467e-05	5
NA	320001	318676	NA	-	rclA	b0304	reactive chlorine stress species (RCS) resistance protein; pyridine nucleotide-dependent disulfide oxidoreductase family	49820	51999	20863	20362	8	1313338	1434800238	15	20413	34099	7091	12765	3	444732021	140082169	7	4.05295e-06	4.44091e-05	2.66667
3836222	NA	NA	3836316	+	selC	b3658	Sec tRNA	3752	3870	1571	1515	8	6829	4397067	16	1188	2220	412	831	3	855225	764332	6	4.04347e-06	4.44091e-05	2.66667
NA	4044199	4045629	NA	+	yihF	b3861	DUF945 family protein	10427	9857	4366	3860	1	1345009	61341729	2	5307	5897	1843	2207	0	610108	5672864	1	4.98939e-06	5.45404e-05	#DIV/0!
NA	2425233	2424517	2424510	-	hisM	b2307	histidine/lysine/arginine/ornithine transporter subunit	23533	17786	9855	6965	6	88088421	196233075	11	52787	75984	18338	28445	15	1777695806	1160325541	32	5.18457e-06	5.64066e-05	0.4
4379772	4379772	4379377	4379373	-	frdC	b4152	fumarate reductase (anaerobic), membrane anchor subunit	64065	49671	26829	19451	30	835250544	1792906394	58	154769	216569	53766	81075	83	19315142643	14462905680	170	5.18379e-06	5.64066e-05	0.361446
NA	823739	822498	NA	-	clsB	b0789	cardiolipin synthase 2	27982	52959	11718	20738	6	1352881304	887364890	13	15195	26043	5278	9749	2	251035556	90814723	6	5.42235e-06	5.88548e-05	3
NA	1818500	1817148	NA	-	chbF	b1734	phospho-chitobiase; general 6-phospho-beta-glucosidase activity	32255	47104	13507	18446	6	318784861	864079292	11	19009	21700	6603	8123	2	18844673	88241819	5	5.52006e-06	5.96348e-05	3
NA	1419311	1419156	NA	-	ydaF	b4527	Rac prophage; uncharacterized protein	1235	431	517	168	1	551504	218010	2	2002	2599	695	972	2	316754	1110653	5	5.69787e-06	6.14119e-05	0.5
2071519	2071539	2074658	2074726	+	flu	b2000	CP4-44 prophage; antigen 43 (Ag43) phase-variable biofilm formation autotransporter	1423482	920535	596122	360483	80	3405314405980	4099752277169	153	10307689	4956348	3580873	1855476	435	404853313232210	99872482329173	871	5.82923e-06	6.26812e-05	0.183908
NA	4097448	4095979	NA	-	rhaB	b3904	rhamnulokinase	2769	1729	1159	677	0	1196952	1471191	0	4862	7163	1689	2681	0	6766935	7153109	1	5.92785e-06	6.35935e-05
NA	2095844	2096620	NA	+	hisF	b2025	imidazole glycerol phosphate synthase, catalytic subunit with HisH	109160	140699	45713	55098	34	1488011459	15742697336	64	68533	56639	23808	21203	14	68659814	986712789	28	5.95026e-06	6.36858e-05	2.42857
NA	3274907	3273573	3273573	-	garP	b3127	putative (D)-galactarate transporter	536839	284394	224816	111369	65	589206112077	242308662680	125	295987	52775	102825	19757	23	278872066791	12411304156	45	7.01879e-06	7.49484e-05	2.82609
553100	553100	552591	NA	-	purE	b0523	N5-carboxyaminoimidazole ribonucleotide mutase	19350	137038	8103	53664	32	65976276227	4143282938	60	37540	41032	13041	15360	13	51938080	352005743	27	7.1816e-06	7.65097e-05	2.46154
NA	1048691	1047945	NA	-	gfcC	b0985	putative O-antigen capsule production periplasmic protein	3302	6494	1382	2543	1	9871012	7096818	2	1891	2903	656	1086	0	910098	1225842	1	7.22014e-06	7.67431e-05	#DIV/0!
1854854	1854854	1854096	1854096	-	ydjF	b1770	putative DNA-binding transcriptional regulator	29261	15897	12253	6225	6	514256500	234857940	12	80443	59333	27945	22212	16	455911640	1506129128	33	7.34576e-06	7.78802e-05	0.375
NA	2303497	2303003	NA	-	napF	b2208	ferredoxin-type protein, role in electron transfer to periplasmic nitrate reductase NapA	4212	2979	1763	1166	1	2000340	3944647	2	9933	9195	3450	3442	3	63	23396929	6	7.36089e-06	7.78802e-05	0.333333
NA	4143624	4143944	NA	+	frwB	b3950	putative enzyme IIB component of PTS	4150	2877	1737	1126	2	2114775	3785875	4	10403	8361	3613	3130	5	1202927	22266505	10	7.75813e-06	8.18954e-05	0.4
4046602	4046602	4045670	4045670	-	yihG	b3862	inner membrane protein, inner membrane acyltransferase	18210	43722	7625	17121	7	1530599966	486107586	13	13838	15864	4807	5938	2	9269891	55723777	5	7.88455e-06	8.30398e-05	3.5
2741168	2741150	2740080	2740078	-	aroF	b2601	3-deoxy-D-arabino-heptulosonate-7-phosphate synthase, tyrosine-repressible	100796	162572	42211	63663	26	10821480896	17721734187	49	62134	66494	21585	24892	10	121732382	1129741190	21	7.93489e-06	8.33796e-05	2.6
NA	2700197	2700117	2700117	-	shoB	b4687	toxic membrane protein	5818	6558	2436	2568	16	53473	13317521	30	3866	2867	1343	1073	7	297877	1997498	14	8.933e-06	9.36544e-05	2.28571
NA	4380517	4379783	4379776	-	frdB	b4153	fumarate reductase (anaerobic), Fe-S subunit	123444	108489	51695	42484	33	1422657274	12986666159	64	388519	525236	134970	196629	110	136381527412	115332137868	225	9.39741e-06	9.82999e-05	0.3
NA	4003193	4002813	NA	-	yigG	b3818	PRK11371 family inner membrane protein	663	1960	277	767	0	1245187	448392	1	618	361	214	135	0	15601	100410	0	9.68936e-06	0.000100896
NA	1244527	1243793	NA	-	ycgR	b1194	flagellar velocity braking protein, c-di-GMP-regulated	5352	10316	2241	4039	2	28200658	29142076	4	4274	4455	1484	1667	1	117128	3340327	2	9.9198e-06	0.000103062	2
629882	629894	631999	632098	+	cstA	b0598	carbon starvation protein involved in peptide utilization; APC peptide transporter family protein	1354774	443825	567349	173802	91	11661538754863	1869949564663	175	4818924	5326965	1674086	1994221	428	7104991842115	42142965376208	870	9.94203e-06	0.000103062	0.212617
NA	546363	545314	NA	-	allD	b0517	ureidoglycolate dehydrogenase	6921	6213	2898	2433	1	1098129	16517157	2	16073	21937	5583	8212	3	70187776	80376455	6	1.00317e-05	0.000103527	0.333333
NA	1419456	1419322	NA	-	ydaG	b1355	Rac prophage; uncharacterized protein	1259	502	527	196	1	485686	235623	2	2439	2300	847	861	3	245	1164966	6	1.00095e-05	0.000103527	0.333333
3785251	3785260	3786804	3786804	+	gpmM	b3612	phosphoglycero mutase III, cofactor-independent	391229	832812	163838	326131	84	1391500917862	583810786544	158	372121	224304	129274	83971	34	65083172550	25621537999	69	1.04621e-05	0.000107727	2.47059
4606401	NA	NA	4606315	-	leuQ	b4370	Leu tRNA	69103	127456	28938	49912	242	10251774339	7603402436	453	50011	54738	17373	20491	107	105697976	594048432	217	1.07143e-05	0.000110078	2.26168
NA	2092398	2093468	NA	+	hisC	b2021	histidinol-phosphate aminotransferase	203341	208445	85154	81627	41	142081374	41289288091	77	95115	90648	33042	33935	15	5257849	2998468786	31	1.12864e-05	0.000115698	2.73333
3109165	3109155	3107020	3107020	-	speC	b2965	ornithine decarboxylase, constitutive	184914	319855	77437	125256	25	74097777352	70721428223	47	113214	109914	39330	41147	9	28921178	4564140367	18	1.18324e-05	0.000120492	2.77778
NA	2095125	2095862	NA	+	hisA	b2024	N-(5'-phospho-L-ribosyl-formimino)-5-amino-1-(5'-phosphoribosyl)-4-imidazolecarboxamide isomerase	124148	147468	51990	57748	39	460697643	19153586469	74	76914	56396	26719	21112	16	432232437	1266397418	32	1.18271e-05	0.000120492	2.4375
328733	328733	327261	327248	-	betB	b0312	betaine aldehyde dehydrogenase, NAD-dependent	49985	21921	20932	8584	5	2874722281	745872239	10	100994	132960	35085	49775	14	4361303551	5099626434	28	1.19639e-05	0.000121562	0.357143
754969	755177	755566	NA	+	sdhC	b0721	succinate dehydrogenase, membrane subunit, binds cytochrome b556	664433	268592	278249	105181	256	1623619523939	311188312305	491	2028202	2204433	704593	825259	966	683231379644	4897481079939	1961	1.22526e-05	0.000124222	0.26501
NA	2009479	2009712	2009714	+	yedF	b1930	putative TusA family sulfurtransferase	32350	22385	13547	8766	25	294855350	373505617	47	102997	67690	35780	25340	64	1921521295	2476540666	130	1.23251e-05	0.000124684	0.390625
68337	68337	66835	66835	-	araA	b0062	L-arabinose isomerase	38415	35700	16087	13980	5	41262829	773702073	10	155638	86171	54068	32259	14	11258740577	5265038211	28	1.23538e-05	0.0001247	0.357143
919120	919120	918128	917869	-	ybjX	b0877	DUF535 family protein	115915	213822	48542	83733	35	35497671413	25921026216	66	84943	66068	29509	24733	13	294115808	1888040269	27	1.25588e-05	0.000126388	2.69231
1819805	1819805	1819455	1819454	-	chbA	b1736	N,N'-diacetylchitobiose-specific enzyme IIA component of PTS	31626	55879	13244	21882	26	1219426656	1028276716	50	25861	22137	8984	8287	12	2900839	110860458	24	1.25758e-05	0.000126388	2.16667
780554	NA	NA	780629	+	lysT	b0743	Lys tRNA	102677	349779	42998	136974	638	374977059409	49680698646	1184	104685	108691	36367	40689	249	231423488	4117473454	506	1.27635e-05	0.000127996	2.56225
NA	302573	301884	NA	-	paoA	b0286	PaoABC aldehyde oxidoreductase, 2Fe-2S subunit	7748	10006	3244	3918	2	2676379	45566601	5	3211	6836	1115	2559	1	16661928	4562680	2	1.28167e-05	0.000128251	2
781147	NA	NA	781222	+	lysY	b0747	Lys tRNA	25705	82941	10764	32479	153	11142627370	1573203012	284	32303	27941	11222	10460	70	3592989	168067733	142	1.39902e-05	0.00013969	2.18571
NA	1629215	1629418	1629418	+	ydfZ	b1541	selenoprotein, function unknown	6325	10349	2648	4052	8	15575609	36722278	16	3340	6149	1160	2301	4	9467819	3955053	8	1.43991e-05	0.000143463	2
3851095	3851092	3850802	3850802	-	ilvN	b3670	acetolactate synthase 1 small subunit	12425	12535	5203	4908	9	368419	88350257	17	42576	40748	14790	15254	25	1092464	402890903	51	1.45303e-05	0.000144458	0.36
1118476	1118476	1117901	1117901	-	yceI	b1056	secreted protein	41647	45870	17440	17962	16	1449349	1045296776	30	28788	20169	10000	7550	7	59260131	113495937	15	1.45995e-05	0.000144833	2.28571
NA	3499910	3501247	NA	+	frlA	b3370	putative fructoselysine transporter	4925	3323	2062	1301	0	3581690	5152166	1	9028	12167	3136	4554	1	15950964	29845021	2	1.48688e-05	0.000147188	0
3262418	3262418	3260124	3260124	-	tdcE	b3114	pyruvate formate-lyase 4/2-ketobutyrate formate-lyase	4911941	4872380	2057012	1908036	457	1133034535342	125464717486079	863	1482112	1581926	514883	592215	118	234869263890	2015953490970	241	1.78437e-05	0.000175508	3.87288
NA	356171	357454	357456	+	codA	b0337	cytosine/isoguanine deaminase	228182	288828	95557	113105	43	6682059015	78124551969	81	121540	112417	42222	42084	16	59494	5035678631	32	1.78216e-05	0.000175508	2.6875
NA	568902	570428	NA	+	ybcK	b0544	DLP12 prophage; putative recombinase	4076	6590	1706	2580	0	4993343	8551929	1	2565	3020	891	1130	0	222294	1527143	0	1.82416e-05	0.00017904
NA	1222988	1222644	NA	-	ymgG	b1172	UPF0757 family protein	3511	6605	1470	2586	3	8977554	7591453	5	3558	1738	1236	650	1	1913014	1380462	2	1.86874e-05	0.000183025	3
NA	1737290	1736121	1736121	-	ydhP	b1657	putative transporter	56813	100366	23792	39303	14	4969349270	4370259534	26	41746	41424	14502	15507	6	6981730	401858960	12	2.12747e-05	0.000207485	2.33333
NA	2798495	2798091	NA	-	stpA	b2669	DNA binding protein, nucleoid-associated	5411	9333	2266	3654	3	15153003	23326772	7	4228	4146	1468	1552	1	18073	3085669	3	2.19899e-05	0.000214007	3
NA	3411653	3412537	NA	+	yhdJ	b3262	DNA adenine methyltransferase, SAM-dependent	9550	16160	3999	6328	3	52477226	91518145	5	7392	6362	2567	2381	1	121785	10290422	2	2.21562e-05	0.00021472	3
NA	752795	752229	NA	-	ybgD	b0719	putative fimbrial-like adhesin protein	1204	1251	504	489	0	290	403540	0	3422	2779	1188	1040	0	70370	1759307	1	2.21424e-05	0.00021472
NA	1413740	1413531	NA	-	rcbA	b1347	double-strand break reduction protein, Rac prophage	970	1197	406	468	1	8719	315918	2	547	266	190	99	0	21904	76150	0	2.27499e-05	0.000220012	#DIV/0!
2621190	2621197	2622234	NA	+	purM	b2499	phosphoribosylaminoimidazole synthetase	100670	789301	42158	309092	91	4593390329772	261517502632	169	182486	201352	63395	75378	32	2674985000	15048478335	66	2.53194e-05	0.000244348	2.84375
3354574	3354725	3359185	3359185	+	gltB	b3212	glutamate synthase, large subunit	518202	937972	217011	367312	34	1157370726349	835816959686	65	383411	305533	133196	114380	13	7900044465	40450936642	27	2.56492e-05	0.0002465	2.61538
3239882	3239944	3241188	3241238	+	sstT	b3089	sodium:serine/threonine symporter	278609	167211	116675	65480	38	87279071811	51358359666	73	688217	1015561	239085	380189	121	994622743587	506348431749	248	2.73735e-05	0.000261979	0.31405
NA	3629538	3626803	NA	-	rbbA	b3486	ribosome-associated ATPase: ATP-binding protein/ATP-binding membrane protein	221058	158890	92574	62221	14	24891318294	35149603479	28	951625	504298	330592	188790	47	1006471913958	308200252767	94	2.73544e-05	0.000261979	0.297872
3982735	NA	NA	3982811	+	proM	b3799	Pro tRNA	4407	8286	1845	3244	17	15442826	14245541	33	2935	4097	1019	1533	8	1396611	2250911	16	2.80081e-05	0.000267117	2.125
633477	633477	632389	629870	-	ybdH	b0599	putative oxidoreductase	83799	42533	35093	16656	12	7523512041	2402415614	23	187441	216395	65116	81010	33	5268945495	16013556650	67	2.80262e-05	0.000267117	0.363636
2041374	2041375	2042025	2042025	+	zinT	b1973	zinc and cadmium binding protein, periplasmic	27046	14824	11326	5805	6	416491953	201881390	13	65215	59857	22655	22408	17	240572	991134864	34	2.9089e-05	0.000276675	0.352941
1950832	1950832	1951398	NA	+	yecD	b1867	isochorismatase family protein	68361	107096	28628	41939	33	3442465911	5622931001	62	48538	47115	16862	17638	15	3753462	515382076	30	2.93087e-05	0.000278191	2.2
1198695	1198695	1199588	1199588	+	lit	b1139	e14 prophage; cell death peptidase, inhibitor of T4 late gene expression	20070	26142	8404	10237	5	29536163	239895103	10	62398	71353	21676	26711	13	333858751	1323535250	27	2.97136e-05	0.000281456	0.384615
NA	2668896	2668006	2668006	-	hcaR	b2537	hca operon transcriptional regulator	62458	14966	26156	5860	9	9474342822	867043596	17	121831	123213	42323	46126	24	170242199	5500005390	49	3.00411e-05	0.000283975	0.375
467312	467312	465612	465548	-	ybaE	b0445	putative ABC superfamily transporter periplasmic-binding protein	51121	25504	21408	9987	4	2383712779	838005886	9	150869	91855	52411	34387	12	7125360372	5317485416	25	3.06356e-05	0.000289002	0.333333
781068	NA	NA	781143	+	valZ	b0746	Val tRNA	27747	86587	11619	33907	161	11861364254	1735277301	299	32603	31960	11326	11964	75	2346030	200340367	153	3.36128e-05	0.000315796	2.14667
1910276	1910276	1911649	1911649	+	yebQ	b1828	putative transporter	33852	61503	14176	24084	7	1694846614	1233048962	13	26653	28371	9259	10621	3	14480683	140400027	7	3.37319e-05	0.000316271	2.33333
1037740	1037740	1039284	1039284	+	cbdA	b0978	cytochrome bd-II oxidase, subunit I	82831	121358	34687	47524	14	3155560472	8639164006	26	56607	57279	19665	21443	6	27453658	716401912	13	3.39481e-05	0.000317254	2.33333
NA	4222487	4220301	NA	-	arpA	b4017	ankyrin repeat protein	20417	15288	8550	5986	1	66094794	156880203	3	40591	68518	14101	25650	4	2448333214	658152098	9	3.40089e-05	0.000317254	0.25
NA	4240325	4240735	NA	+	psiE	b4030	phosphate starvation inducible protein	8378	7620	3508	2984	4	1462712	32887158	7	2711	6718	941	2514	2	20460354	3935486	4	3.49642e-05	0.000325181	2
NA	1217328	1218851	NA	+	ycgG	b1168	putative membrane-anchored cyclic-di-GMP phosphodiesterase	6772	9618	2835	3766	1	5810905	34503019	2	3362	6254	1167	2341	0	10138353	4084744	1	3.52059e-05	0.00032677	#DIV/0!
NA	318319	317726	NA	-	rclC	b0301	reactive chlorine species (RCS) stress resistance inner membrane protein	3070	3701	1285	1449	1	90030	3422078	2	397	2709	137	1014	0	5034585	701028	0	3.5306e-05	0.000327041	#DIV/0!
1435624	1435619	1435185	1435129	-	uspF	b1376	stress-induced protein, ATP-binding protein	285754	143197	119667	56076	105	146863399315	46645760704	202	701407	911771	243667	341333	330	411290016731	437545080918	672	3.71985e-05	0.000343881	0.318182
NA	156883	156299	NA	-	yadN	b0141	putative fimbrial-like adhesin protein	449	139	188	54	0	55439	48552	0	654	1158	227	433	0	155612	305665	0	3.86227e-05	0.000356333
1873568	1873574	1874077	1874077	+	yeaK	b1787	aminoacyl-tRNA editing domain protein	83335	97687	34898	38254	38	126106272	6136505230	72	52709	49274	18311	18446	18	56440	565837015	36	4.00719e-05	0.00036855	2.11111
NA	613942	614160	NA	+	ybdZ	b4511	stimulator of EntF adenylation activity, MbtH-like	312	204	130	79	0	5459	40697	0	1078	594	374	222	0	75021	252740	1	4.01067e-05	0.00036855
NA	1342658	1342984	1342984	+	yciH	b1282	initiation factor function partial mimic, SUI1 family	20968	41476	8780	16242	20	858255494	500543270	38	19904	12983	6914	4860	8	38815488	63889149	18	4.03173e-05	0.000369748	2.5
697047	NA	NA	696963	-	leuW	b0672	Leu tRNA	154560	408260	64726	159875	709	386308401311	100316487071	1321	116701	144992	40541	54279	274	3713474398	6353420289	557	4.10086e-05	0.000375343	2.58759
1788435	1788435	1789481	1789483	+	aroH	b1704	3-deoxy-D-arabino-heptulosonate-7-phosphate synthase, tryptophan repressible	74696	145036	31281	56796	22	16408669982	10596139527	42	52783	67124	18336	25128	10	684791609	858851597	20	4.28451e-05	0.000391375	2.2
NA	3840215	3840508	NA	+	yicS	b4555	putative periplasmic protein	5814	5826	2434	2281	4	76215	10944253	8	2157	4390	749	1643	1	5271983	1949935	4	4.60214e-05	0.000419559	4
70237	70387	71265	71265	+	araC	b0064	ara regulon transcriptional activator; autorepressor	49722	26359	20822	10322	9	1948131743	826228545	17	145577	91172	50573	34131	23	5715512126	5081664945	48	4.65482e-05	0.000423524	0.391304
2943155	2943145	2942918	2942705	-	ygdI	b2809	DUF903 family verified lipoprotein	88732	115574	37159	45259	96	1045028297	8703325141	180	42528	71727	14774	26851	44	2725622890	741544099	91	4.66567e-05	0.000423676	2.18182
NA	755907	757673	757680	+	sdhA	b0723	succinate dehydrogenase, flavoprotein subunit	1906583	595561	798435	233223	151	27801696771348	4841315740751	291	7709061	7274538	2678114	2723322	754	64756103942	98047759411481	1528	4.79139e-05	0.000434238	0.200265
1517388	1517389	1517562	1517587	+	ydcX	b1445	DUF2566 family protein	14849	31221	6218	12226	28	510171064	233989442	53	9899	12746	3438	4771	11	13751708	35257206	23	4.83674e-05	0.000437488	2.54545
NA	1638109	1637954	NA	-	ynfN	b1551	Qin prophage; cold shock-induced protein	1119	2169	468	849	2	680749	692058	4	584	746	202	279	0	14669	174837	1	4.88086e-05	0.000440615	#DIV/0!
NA	2678361	2676850	NA	-	yphE	b2547	putative sugar transporter subunit of ABC superfamily, ATP-binding component	6395	5319	2678	2082	0	1992301	11400375	1	17372	12995	6035	4864	1	10076296	56935528	3	4.93809e-05	0.00044491	0
NA	2899418	2897964	NA	-	ygcU	b4463	putative FAD-containing dehydrogenase	8941	11784	3744	4614	1	4938672	63199148	2	6362	5725	2210	2143	0	10506	7091855	1	5.05653e-05	0.000454693	#DIV/0!
NA	578107	578568	NA	+	rzpD	b0556	DLP12 prophage; putative murein endopeptidase	2406	3658	1007	1432	1	884912	2634933	2	11844	3265	4114	1222	2	88234798	12893908	5	5.27615e-05	0.000473519	0.5
NA	2769703	2770404	NA	+	yfjR	b2634	CP4-57 prophage; putative DNA-binding transcriptional regulator	3618	2327	1515	911	0	2057086	2596295	1	8067	6678	2802	2500	1	389745	12632935	3	5.31127e-05	0.000475746	0
NA	448660	448046	NA	-	cyoC	b0430	cytochrome o ubiquinol oxidase subunit III	592123	429148	247968	168055	178	254124097140	384225118119	338	2444739	1959671	849298	733629	637	617283629541	5285660085353	1286	5.41014e-05	0.000483663	0.279435
NA	4097736	4098572	NA	+	rhaS	b3905	transcriptional activator of rhaBAD and rhaT	10866	5264	4550	2061	2	61549402	34691367	3	29216	22299	10149	8347	5	28351464	123228686	11	5.55034e-05	0.000495236	0.4
2800138	2800146	2800475	2800497	+	ygaM	b2672	DUF883 family protein, putative membrane-anchored ribosome-binding protein	334092	471787	139910	184752	261	63505003401	228459006651	491	125308	235004	43531	87976	97	62164005579	13938770154	199	5.56709e-05	0.000495772	2.69072
85630	85630	87354	NA	+	ilvI	b0077	acetolactate synthase 3 large subunit	58017	83983	24296	32887	8	1203563304	3346596848	16	40829	38096	14183	14261	4	15128	353447821	8	5.73411e-05	0.000509662	2
1312246	1312246	1311848	1311848	-	yciA	b1253	acyl-CoA esterase	24814	37605	10391	14726	16	233097640	505407633	31	16188	17197	5623	6437	7	4209810	66183019	15	5.9011e-05	0.000523496	2.28571
2043557	NA	NA	2043468	-	serU	b1975	Ser tRNA	37164	13775	15563	5394	60	1803980354	322118627	116	80302	68550	27896	25662	147	47485783	1828515727	297	6.34055e-05	0.000560325	0.408163
1664464	1664506	1665120	1665120	+	dmsD	b1591	twin-argninine leader-binding protein for DmsA and TorA	76228	96430	31922	37762	30	476600878	5465342508	56	49180	48791	17085	18265	14	10263153	534591441	28	6.37616e-05	0.000561321	2.14286
1051175	1051175	1050963	1050963	-	cspH	b0989	stress protein, member of the CspA-family	4748	12014	1988	4704	8	75891902	36524307	15	2955	6960	1026	2605	4	20648158	4441986	8	6.37478e-05	0.000561321	2
4278478	4278479	4279828	4279828	+	yjcD	b4064	inner membrane putative guanine permease	61666	232228	25824	90941	23	155464246732	21439721157	43	73561	71323	25554	26700	9	9567689	1708969567	19	6.80964e-05	0.000598341	2.55556
4085994	4086016	4086849	4086849	+	fdhD	b3895	formate dehydrogenase formation protein	134201	159452	56200	62441	37	558951410	21986940889	71	75582	71195	26257	26652	15	742335	1769527695	31	6.85438e-05	0.000601127	2.46667
NA	1961972	1962460	NA	+	yecT	b1877	uncharacterized protein	1643	6251	688	2447	1	26754829	4526294	3	1472	2567	511	960	0	1009619	927394	1	7.38038e-05	0.000646028	#DIV/0!
957607	957653	958741	958741	+	serC	b0907	3-phosphoserine/phosphohydroxythreonine aminotransferase	363684	607529	152302	237909	95	299768691616	324125121537	179	239160	248855	83083	93162	39	1765899073	20110966641	80	7.40055e-05	0.000646567	2.4359
2579636	2579636	2581639	2581739	+	tktB	b2465	transketolase 2, thiamine triphosphate-binding	441967	721027	185086	282355	62	407289006392	526662334208	116	249811	363912	86783	136235	27	80316591704	28198606978	55	7.54157e-05	0.000657642	2.2963
1243180	1243180	1243791	1243791	+	emtA	b1193	lytic murein endotransglycosylase E	56670	84488	23732	33085	24	1475863708	3278923282	46	40042	39164	13910	14661	11	3469770	357500973	23	7.557e-05	0.000657744	2.18182
1170374	1170374	1169412	NA	-	ldtC	b1113	L,D-transpeptidase linking Lpp to murein	34557	67051	14471	26257	11	2570652977	1401388413	21	31099	29444	10803	11022	5	180235	170617927	11	7.71838e-05	0.000669265	2.2
4379366	4379366	4379007	4379007	-	frdD	b4151	fumarate reductase (anaerobic), membrane anchor subunit	50179	44601	21013	17465	28	144120138	1247868610	53	115998	163613	40297	61250	69	10227156872	7789751974	141	7.70637e-05	0.000669265	0.405797
NA	2372557	2372892	NA	+	arnE	b4544	undecaprenyl phosphate-alpha-L-ara4N exporter; flippase ArnEF subunit	16209	10302	6787	4034	8	78396916	98822057	16	39961	42908	13882	16063	21	44826797	399925520	44	7.85583e-05	0.000679905	0.380952
2699663	2699663	2699923	2699923	+	yfhL	b2562	putative 4Fe-4S cluster-containing protein	13844	35087	5797	13740	20	997073017	270489445	37	11764	12849	4086	4810	8	3177873	41409231	17	8.0431e-05	0.00069481	2.5
NA	4192837	4192637	NA	-	thiS	b4407	immediate sulfur donor in thiazole formation	780	1438	326	563	1	217855	326872	2	1928	3287	669	1230	2	1722965	1392459	4	8.20871e-05	0.000707759	0.5
1463533	1463539	1464489	NA	+	paaX	b1399	transcriptional repressor of phenylacetic acid degradation paa operon, phenylacetyl-CoA inducer	81730	57671	34226	22584	15	2495917540	3277784052	29	105647	334350	36701	125168	41	324368838510	18106574414	85	8.40186e-05	0.000721746	0.365854
NA	3594206	3593439	NA	-	livG	b3455	leucine/isoleucine/valine transporter subunit	6630	6264	2776	2452	1	461394	15774622	3	19790	14906	6875	5580	4	12829559	69363518	8	8.45392e-05	0.000723524	0.25
NA	332371	333459	NA	+	yahA	b0315	c-di-GMP-specific phosphodiesterase	10309	17014	4317	6662	2	53346623	101175863	5	5234	9519	1818	3563	1	26246609	13156495	2	8.52964e-05	0.000728652	2
NA	3751868	3751128	NA	-	yiaT	b3584	putative outer membrane protein	7018	4556	2938	1784	1	9728770	11052557	3	17104	12195	5941	4565	3	14840490	53857073	7	8.57547e-05	0.000731214	0.333333
NA	3648935	3650224	NA	+	arsB	b3502	arsenite/antimonite transporter	7494	7292	3138	2855	1	333470	24857949	2	25182	18045	8748	6755	2	36106189	94942210	6	8.62812e-05	0.000734346	0.5
NA	1682882	1684183	1684183	+	rstB	b1609	sensory histidine kinase of RstAB two-component system, low Mg-responsive via PhoQP	51304	89149	21484	34910	11	3514276659	3201587792	21	40478	38655	14061	14471	5	811792	356260387	10	8.84855e-05	0.00075172	2.2
1167568	1167599	1168138	1168175	+	ycfJ	b1110	uncharacterized protein	41170	75019	17241	29377	23	2757689514	1820095744	43	37157	30958	12908	11589	11	13407623	229659699	22	9.10494e-05	0.000771758	2.09091
NA	329463	331496	NA	+	betT	b0314	choline transporter of high affinity	39287	17981	16452	7041	3	1497924303	424827586	5	74653	91097	25934	34103	7	1066520882	2384387575	14	9.12895e-05	0.000771758	0.428571
NA	2321866	2323251	2323252	+	atoC	b2220	fused response regulator of ato operon, in two-component system with AtoS: response regulator/sigma54 interaction protein	226192	165407	94724	64773	30	24107445349	37441737569	57	803731	608283	279214	227719	90	88511592645	290569142354	182	9.13462e-05	0.000771758	0.333333
1287236	NA	NA	1287066	-	rttR	b4425	-	7150	10266	2994	4020	10	7336985	41978015	20	4249	6405	1476	2397	5	5662232	5097612	11	9.51357e-05	0.000802305	2
NA	1551338	1551991	NA	+	fdnI	b1476	formate dehydrogenase-N, cytochrome B556 (gamma) subunit, nitrate-inducible	7648	9477	3202	3711	2	1364233	40165337	5	6270	4386	2178	1641	1	1551329	4933933	2	9.55355e-05	0.000804207	2
2090189	2090192	2091091	2091096	+	hisG	b2019	ATP phosphoribosyltransferase	247676	277604	103721	108710	62	326585151	83058220126	118	131945	127037	45837	47558	25	25388571	6119472225	51	9.80973e-05	0.000824268	2.48
824497	824497	823736	NA	-	ybhP	b0790	endo/exonuclease/phosphatase family protein	26679	45529	11172	17829	10	652578187	718955857	19	13852	27331	4812	10231	4	398263022	90952547	9	0.000100946	0.000846663	2.5
1937635	1937649	1939091	1939151	+	pykA	b1854	pyruvate kinase II	486727	801783	203830	313980	95	548942440491	649751979030	179	418802	254034	145491	95101	41	84021506715	36217918143	83	0.000103215	0.000864123	2.31707
NA	1946180	1946115	NA	-	yobI	b4677	uncharacterized protein	32	171	13	66	0	5987	6403	0	241	360	83	134	0	5459	54383	1	0.000104583	0.000872411
1936355	1936314	1934839	1934831	-	zwf	b1852	glucose-6-phosphate 1-dehydrogenase	706462	853861	295850	334374	113	44108196762	1074749951735	213	401416	340568	139451	127496	44	2660008362	55380386253	90	0.000107213	0.00089273	2.56818
3058432	3058410	3057178	3057174	-	serA	b2913	D-3-phosphoglycerate dehydrogenase	412714	616467	172835	241410	89	176019978811	379575645623	167	236137	315794	82033	118221	39	37959370453	23414743888	81	0.000116305	0.000964971	2.28205
1764441	1764386	1764018	1764018	-	sufA	b1684	Fe-S cluster assembly protein	38124	28115	15965	11009	19	321424605	608011172	36	73287	120031	25459	44935	46	8581504672	3325494637	95	0.000116307	0.000964971	0.413043
180864	180884	182308	182308	+	degP	b0161	serine endoprotease (protease Do), membrane-associated	438759	657592	183742	257514	82	209750856738	454514520234	154	359660	244863	124945	91667	37	31041401916	26385275001	76	0.000117084	0.000969675	2.21622
961190	961201	961884	961957	+	cmk	b0910	cytidylate kinase	324991	610526	136099	239083	146	467101670207	296906352148	274	239313	240591	83136	90068	62	719158362	19688119879	126	0.000125533	0.00103778	2.35484
4531651	4531651	4530530	NA	-	sgcX	b4305	putative endoglucanase with Zn-dependent exopeptidase domain	41354	27696	17318	10845	6	610123108	674176130	12	105808	98278	36757	36791	16	2062	3678178129	32	0.000128339	0.00105908	0.375
NA	1624497	1624105	NA	-	ydeI	b1536	hydrogen peroxide resistance OB fold protein; putative periplasmic protein	4597	8378	1925	3280	3	14302718	15339407	6	2941	4718	1021	1766	1	3403611	2651428	3	0.000131155	0.00108039	3
NA	2152472	2151711	NA	-	yegK	b2072	ser/thr phosphatase-related protein	4097	2766	1715	1083	0	2293427	3593506	1	2136	1448	742	542	0	144955	793857	0	0.000133492	0.00109768
2241699	2241668	2240628	2240464	-	galS	b2151	galactose- and fucose-inducible galactose regulon transcriptional isorepressor; mgl operon transcriptional repressor; autorepressor	174237	41314	72966	16178	22	111938577072	10995506696	42	440340	330369	152973	123678	65	22859588664	63456977324	132	0.000141684	0.00116297	0.338462
3192160	3192208	3192837	3192863	+	yqiJ	b3050	DUF1449 family inner membrane protein	61242	22463	25646	8796	14	6061830348	988290233	27	116768	128078	40565	47947	34	836337756	5507112909	70	0.00014273	0.0011674	0.411765
3927150	3927155	3928147	3928502	+	asnA	b3744	asparagine synthetase A	503303	163352	210772	63969	71	1093774612906	165466613517	138	1741298	1016077	604924	380382	247	3033040524990	1488004678740	496	0.000142615	0.0011674	0.287449
NA	2203972	2204289	NA	+	yehK	b4541	uncharacterized protein	110	450	46	176	0	51549	44042	0	40	177	13	66	0	5987	6633	0	0.000143609	0.00117052
NA	2093468	2094535	NA	+	hisB	b2022	fused histidinol-phosphatase/imidazoleglycerol-phosphate dehydratase	267032	290961	111827	113941	56	41592589	101969767843	105	153271	124216	53246	46501	23	673473801	7358819384	46	0.000144972	0.00117947	2.43478
2053636	2053643	2054959	2054966	+	shiA	b1981	shikimate transporter	89830	108646	37618	42546	16	317083529	7996081890	30	54945	62179	19087	23277	7	214821458	783918782	16	0.000151353	0.00122921	2.28571
1874339	1874352	1874798	1874798	+	yeaL	b1789	UPF0756 family putative inner membrane protein	30231	42008	12660	16450	17	168848850	724762484	32	22609	20413	7854	7641	8	168611	94872363	17	0.000155641	0.00126181	2.125
1842371	1842371	1843714	1843728	+	gdhA	b1761	glutamate dehydrogenase, NADP-specific	389679	487601	163188	190945	69	20084363219	265435851281	131	199964	247998	69467	92841	29	13296070233	18166889028	60	0.000159399	0.00128775	2.37931
NA	593178	590941	NA	-	nfrB	b0569	bacteriophage N4 receptor, inner membrane subunit	58630	87814	24552	34388	7	1665437937	3657340881	13	41629	42937	14461	16074	3	21731349	417108334	6	0.000162022	0.00130666	2.33333
1813862	1813867	1816128	1816128	+	katE	b1732	catalase HPII, heme d-containing	145425	263910	60900	103347	19	55666870750	39927200553	36	72367	130223	25140	48750	7	13620541512	3719016188	16	0.000162412	0.00130751	2.71429
638573	638573	637827	637827	-	dsbG	b0604	thiol:disulfide interchange protein, periplasmic	65941	92961	27614	36403	22	1271214174	4522184179	42	41026	51683	14252	19348	11	343648625	494573756	22	0.000163699	0.00131558	2
848166	848004	847258	847257	-	glnH	b0811	glutamine transporter subunit	683362	567555	286176	222255	179	148699172175	627901928848	340	3176170	2115161	1103396	791839	630	6656624164710	7567404987854	1268	0.000166568	0.00133631	0.284127
NA	4411979	4412377	NA	+	yjfL	b4184	UPF0719 family inner membrane protein	27	376	11	147	0	57445	28874	0	418	838	145	313	0	95390	161075	0	0.000167622	0.00134243
NA	2575457	2574978	NA	-	eutP	b2461	putative P-loop NTPase ethanolamine utilization protein	4179	3711	1750	1453	1	374442	4680216	3	10628	8090	3692	3028	3	2582066	22140700	7	0.00016915	0.00135232	0.333333
2178587	2178564	2177512	2177361	-	fbaB	b2097	fructose-bisphosphate aldolase class I	613904	812981	257089	318365	145	134357211945	802607851651	273	257542	451932	89469	169186	59	252630788065	48526940045	122	0.000174063	0.00138919	2.45763
NA	2463012	2464070	NA	+	yfdF	b2345	uncharacterized protein	7015	8978	2937	3515	1	1850933	32404277	3	4709	5349	1635	2002	0	622252	4459532	1	0.000176602	0.0014046	#DIV/0!
4472533	4472533	4472399	4472396	-	pyrL	b4246	pyrBI operon leader peptide	8280	7450	3467	2917	12	1642988	30683263	23	30310	16332	10529	6114	30	243555382	105082980	61	0.000179117	0.00142215	0.4
2892212	2892214	2892579	2892595	+	queD	b2765	6-pyruvoyl tetrahydrobiopterin synthase (PTPS)	30869	46703	12927	18289	22	388282974	829596766	42	24590	22848	8542	8553	11	138	109224389	23	0.00018153	0.00143883	2
1606976	1606999	1607289	1607340	+	lsrG	b1518	autoinducer-2 (AI-2) degrading protein LsrG	11922	9268	4992	3629	7	14506222	66900982	14	16948	48541	5887	18171	20	2839092509	218598968	41	0.00018396	0.00145559	0.35
2033079	2033079	2032384	2032384	-	yedJ	b1962	putative HD superfamily phosphohydrolase	48752	70973	20416	27793	18	834978888	1958635216	34	36232	35034	12586	13115	9	1496440	265970907	18	0.00019457	0.00153691	2
3639828	3639720	3639385	3637632	-	uspB	b3494	universal stress (ethanol tolerance) protein B	122544	63239	51318	24764	59	18058259408	6835877997	113	295839	327363	102773	122552	165	8905419857	28984919492	335	0.000198453	0.00156222	0.357576
NA	1102541	1102152	NA	-	csgE	b1039	curlin secretion specificity factor	2573	5023	1077	1967	2	5215548	4274110	3	1919	2208	666	826	0	84850	946029	1	0.000208025	0.001632	#DIV/0!
NA	624885	626060	NA	+	entC	b0593	isochorismate synthase 1	6165	1633	2581	639	0	33928303	4742339	1	7481	10944	2598	4097	1	18225865	21935299	2	0.000217115	0.00169755	0
486006	485619	484426	484414	-	acrA	b0463	multidrug efflux system	427376	738235	178975	289094	104	548571734490	528329520590	196	326704	318906	113496	119386	48	486452805	32147221436	97	0.000222128	0.0017338	2.16667
NA	3750086	3750781	NA	+	sgbE	b3583	L-ribulose-5-phosphate 4-epimerase	7435	3753	3113	1469	1	22747221	10200214	3	14082	12831	4892	4803	3	20766	47541041	6	0.000225366	0.00175611	0.333333
NA	4283075	4281783	NA	-	yjcF	b4066	pentapeptide repeats protein	1356	842	567	329	0	220063	332131	0	1638	3388	569	1268	0	2920856	1325807	0	0.000230212	0.00179084
1572052	1572045	1570645	1570645	-	gadB	b1493	glutamate decarboxylase B, PLP-dependent	479129	359624	200648	140829	64	126817142142	248852865436	121	1613099	1632370	560387	611099	206	85315861047	2305406249643	418	0.000235435	0.00182839	0.31068
NA	3226234	3227667	NA	+	ygjI	b3078	putative transporter	3601	3502	1508	1371	0	58468	3824681	1	8017	8558	2785	3203	1	850329	17317884	2	0.000242745	0.00188199	0
447705	447705	446815	446809	-	cyoE	b0428	protoheme IX farnesyltransferase	765767	647334	320686	253497	170	167602167572	798243451009	322	3316487	2505751	1152142	938061	581	2704901810488	9085797890208	1172	0.000243954	0.00188818	0.292599
NA	2151185	2151646	NA	+	yegJ	b2071	uncharacterized protein	1585	4101	663	1605	1	5977040	2189497	2	1287	1412	447	528	0	16565	566972	1	0.000245998	0.00190082	#DIV/0!
NA	729583	733776	NA	+	rhsC	b0700	Rhs family putative polymorphic toxin	175593	239737	73534	93881	10	9531580731	41615606318	19	137049	77426	47610	28985	4	7708947395	4057967129	9	0.000246551	0.0019019	2.5
1768892	1768685	1765629	NA	-	ydiJ	b1687	putative FAD-linked oxidoreductase	486905	595838	203905	233331	37	23105690874	442952639536	71	294870	323161	102437	120979	17	7626754893	28328052685	36	0.000249072	0.00191815	2.17647
4370628	4370688	4370981	4370981	+	groS	b4142	Cpn10 chaperonin GroES, small subunit of GroESL	392563	475255	164396	186111	316	11142627370	260521306024	596	231665	227962	80480	85340	139	306683952	18657326799	282	0.000249701	0.00191979	2.27338
696830	NA	NA	696756	-	glnW	b0668	Gln tRNA	68493	165138	28683	64668	333	37450327719	12639430182	622	61181	69125	21254	25877	154	272007809	1195902851	314	0.000250171	0.0019202	2.16234
696740	NA	NA	696664	-	metU	b0666	Met tRNA	39697	93063	16624	36443	184	8948704699	2613059749	344	35767	41864	12425	15672	89	116498825	342414082	182	0.000252643	0.00193595	2.06742
2461229	2461306	2462646	2462662	+	fadL	b2344	long-chain fatty acid outer membrane transporter	164514	254154	68894	99527	33	25445962331	42181051628	62	587320	814208	204033	304809	93	443425928873	293110551991	189	0.000264091	0.00202032	0.354839
4606286	NA	NA	4606200	-	leuP	b4369	Leu tRNA	88856	149340	37210	58481	293	10603640239	13626424214	549	66319	66662	23039	24955	136	32848324	1284019562	275	0.000275803	0.00210642	2.15441
4494406	4494406	4493375	4493375	-	idnD	b4267	L-idonate 5-dehydrogenase, NAD-binding	42997	47635	18006	18653	9	2426249	1125417734	17	28532	29235	9911	10944	4	7457706	154228191	10	0.000279598	0.00213187	2.25
NA	1036749	1037606	1037606	+	hyaF	b0977	protein involved in nickel incorporation into hydrogenase-1 proteins	66408	89191	27810	34927	19	766084602	4311370461	36	47093	46737	16360	17496	9	9368541	500531965	19	0.000280281	0.00213356	2.11111
NA	859061	857796	NA	-	ybiU	b0821	DUF1479 family protein	15957	31547	6682	12353	4	444167906	252866929	7	13389	12156	4651	4550	1	28131	43736648	3	0.00028437	0.00216112	4
2219485	2219481	2218564	2218558	-	osmF	b2131	putative ABC superfamily transporter periplasmic-binding protein	98422	172398	41216	67511	31	17638417833	18791028381	59	55006	88915	19108	33286	13	4005345074	1722505084	28	0.000286645	0.00217482	2.38462
NA	2096614	2097225	2097233	+	hisI	b2026	fused phosphoribosyl-AMP cyclohydrolase/phosphoribosyl-ATP pyrophosphatase	137014	183256	57378	71763	56	4147130355	24971455451	105	93487	75237	32477	28165	24	230140477	2435013382	49	0.000287745	0.00217958	2.33333
NA	1835515	1836063	NA	+	ynjA	b1753	carboxymuconolactone decarboxylase family protein	12226	19170	5119	7507	6	55724525	126283773	11	9532	8040	3311	3009	2	389745	19534476	5	0.000290649	0.00219797	3
NA	2880387	2879788	NA	-	casE	b2756	CRISPR RNA precursor cleavage enzyme; CRISP RNA (crRNA) containing Cascade antiviral complex protein	7838	10836	3282	4243	3	6270478	51548026	6	4959	6793	1722	2543	1	4297227	6702480	3	0.000294898	0.00222646	3
1308782	1308788	1308961	1309583	+	yciY	b4595	uncharacterized protein	33066	76419	13847	29925	67	5416526392	1610509210	125	28683	38403	9964	14376	34	243158364	225419491	69	0.000301993	0.0022763	1.97059
NA	44180	45466	NA	+	fixC	b0043	putative oxidoreductase	2734	2722	1144	1065	0	15601	2019664	0	7068	5420	2455	2029	0	889911	7753086	1	0.000303786	0.00228608
2716754	2716754	2717443	2718535	+	ung	b2580	uracil-DNA-glycosylase	83763	116027	35078	45436	31	1885498456	8102959498	58	61133	59387	21237	22232	15	6816162	859175173	31	0.000310642	0.00233386	2.06667
NA	1036354	1036752	NA	+	hyaE	b0976	putative HyaA chaperone	63491	60508	26588	23695	33	88308052	2196465598	63	42013	33123	14595	12400	16	45520494	307891087	33	0.000313797	0.00235374	2.0625
NA	775153	775845	775848	+	tolQ	b0737	membrane spanning protein in TolA-TolQ-TolR complex	212617	482584	89039	188981	107	434669624433	169446842561	200	185322	156608	64380	58628	43	459546339	12488625233	88	0.000317542	0.0023741	2.48837
2227270	2227270	2226509	NA	-	yohF	b2137	putative oxidoreductase	38638	48210	16180	18879	12	74756851	1024157698	23	21076	33994	7321	12726	6	395798094	142600627	13	0.000318765	0.00237939	2
432032	432013	431129	431075	-	tsx	b0411	nucleoside channel, receptor of phage T6 and colicin K	217797	182470	91208	71455	48	8877350341	39089188649	91	836063	520959	290446	195028	136	388934749978	265393688560	274	0.000320673	0.00238977	0.352941
774182	774196	774309	NA	+	cydX	b4515	cytochrome d (bd-I) ubiquinol oxidase subunit X	1324579	1576230	554704	617255	2728	141164736707	6045734428974	5140	634282	605313	220348	226607	968	562828268	225414619720	1960	0.000325599	0.00242256	2.81818
NA	3234144	3233728	3233721	-	higA	b3082	antitoxinof the HigB-HigA toxin-antitoxin system	23562	17892	9867	7006	10	85981878	197173680	20	48280	64848	16772	24276	24	869894902	713465605	49	0.000326408	0.00242467	0.416667
1746435	NA	NA	1746511	+	valV	b1665	Val tRNA	2475	3601	1036	1410	8	651112	2652938	15	1105	1931	383	722	3	514337	668754	7	0.000329552	0.00244409	2.66667
1952675	1952702	1953445	NA	+	cmoA	b1870	carboxy-SAM synthase	78698	133447	32956	52258	30	8398651337	9617299122	57	58118	66519	20190	24902	14	284745376	994036939	30	0.000333435	0.00246892	2.14286
1774672	1774686	1775444	1775444	+	aroD	b1693	3-dehydroquinate dehydratase	63978	75796	26792	29681	19	88015298	3215003572	37	38751	44775	13462	16762	9	121114868	408174212	19	0.000336759	0.00248953	2.11111
NA	4321247	4320663	NA	-	phnH	b4100	ribophosphonate triphosphate synthase subunit	797	1359	333	532	0	143226	304085	0	1942	2814	674	1053	0	672204	1206021	1	0.000347195	0.00256258
2028370	2028370	2028188	2028184	-	yodC	b1957	uncharacterized protein	80647	89444	33773	35026	99	11853508	5315636505	187	44579	61261	15486	22933	51	854120732	610647585	104	0.000351419	0.00258961	1.94118
NA	3461468	3461977	NA	+	gspH	b3329	putative general secretory pathway component, cryptic	969	1183	405	463	0	7430	307610	0	2278	2521	791	943	0	75021	1217116	1	0.000355933	0.00261869
NA	3749232	3750092	NA	+	sgbU	b3582	putative L-xylulose 5-phosphate 3-epimerase	5687	5515	2381	2159	1	186213	9966652	2	14060	12036	4884	4505	2	672204	45181177	5	0.000356651	0.0026198	0.5
1863837	1863850	1864734	1864734	+	yeaD	b1780	D-hexose-6-phosphate epimerase-like protein	86206	59715	36101	23384	17	3085227682	3753826501	33	236292	210481	82087	78796	44	120323642	17969110885	90	0.000365567	0.00268102	0.386364
774740	774752	775156	NA	+	ybgC	b0736	acyl-CoA thioester hydrolase	147962	252209	61963	98765	105	39523501734	38077460568	198	94820	113330	32940	42426	45	1526734409	3903747900	93	0.000370469	0.00271265	2.33333
2697857	2697857	2697354	2697354	-	tadA	b2559	tRNA-specific adenosine deaminase	57235	85559	23968	33505	30	1546508421	3397727005	57	44349	41515	15406	15541	15	56440	428692052	30	0.000371897	0.0027188	2
3730782	3730765	3729443	3729379	-	xylA	b3565	D-xylose isomerase	159766	82483	66906	32300	19	34097879642	15078579972	37	546149	298965	189731	111921	56	238368575958	84784348208	114	0.000377657	0.00275654	0.339286
604663	604663	603416	603416	-	ybdG	b0577	mechanosensitive channel protein, miniconductance	70640	89309	29582	34973	13	393342088	4611958893	25	49784	49410	17294	18497	7	10749836	544298700	14	0.00038011	0.00277006	1.85714
4358617	4358617	4356470	4356470	-	cadA	b4131	lysine decarboxylase, acid-inducible	34634	37008	14503	14492	3	138	718634772	6	73993	123917	25705	46390	8	9916017098	3510729981	16	0.000388508	0.0028228	0.375
2426788	2426788	2426006	2425984	-	hisJ	b2309	histidine/lysine/arginine/ornithine transporter subunit	331314	229022	138747	89685	76	78804787218	105814826285	145	1009534	1088053	350710	407327	238	111131315058	750005183063	484	0.00038857	0.0028228	0.319328
NA	2150985	2149039	NA	-	yegI	b2070	protein kinase-related putative non-specific DNA-binding protein	31367	18135	13135	7101	2	515485839	295918956	5	74770	59039	25974	22102	6	177749685	1291463911	12	0.000393233	0.00285218	0.333333
NA	1210346	1211179	NA	+	mcrA	b1159	putative 5-methylcytosine/5-hydroxymethylcytosine-specific restriction nuclease; 5-methylcytosine DNA binding protein; e14 prophage gene	16524	10752	6919	4210	3	75423327	103418653	6	6991	8855	2428	3314	1	5159468	15778401	3	0.000409621	0.00296638	3
2240431	2240348	2239350	2239350	-	mglB	b2150	methyl-galactoside transporter subunit	732038	406914	306561	159348	122	1101120369596	522628911383	233	2478048	2076086	860869	777210	405	283657591442	5659084333025	819	0.000416479	0.00301132	0.301235
NA	1035770	1036357	NA	+	hyaD	b0975	hydrogenase 1 maturation protease	90126	97285	37742	38097	34	574534	6770752391	64	67504	49982	23450	18711	17	288676964	771514292	35	0.000420025	0.0030322	2
1795556	1795552	1795253	1795242	-	ihfA	b1712	integration host factor (IHF), DNA-binding protein, alpha subunit	1661449	1652896	695778	647278	1184	76655651282	7790832279683	2238	627387	803860	217953	300935	424	278179652302	307448673446	864	0.000432152	0.00311001	2.79245
NA	1567140	1565758	NA	-	dosC	b1490	diguanylate cyclase, cold- and stationary phase-induced oxygen-dependent biofilm regulator	12958	17317	5426	6781	2	14302718	119783027	4	5242	11819	1821	4424	1	68533369	19052829	2	0.000435828	0.00313158	2
NA	1531816	1532952	NA	+	ydcC	b1460	H repeat-associated putative transposase	5431	3552	2274	1390	0	5131560	6135956	1	2407	2903	836	1086	0	247639	1422342	0	0.000442586	0.00317519
NA	4087002	4088057	NA	+	yiiG	b3896	DUF3829 family lipoprotein	10381	10955	4347	4290	2	7128	67127706	4	7879	5519	2737	2066	1	2647885	9413380	2	0.000448104	0.00320979	2
NA	4260321	4260575	NA	+	yjbL	b4047	uncharacterized protein	14	79	5	30	0	987	1702	0	302	0	104	0	0	30174	9759	0	0.000451376	0.00322822
1982387	1982387	1981587	NA	-	otsB	b1897	trehalose-6-phosphate phosphatase, biosynthetic	92385	150946	38688	59110	32	9616119632	14485167275	61	46206	89392	16051	33465	15	6560251685	1440160494	30	0.000458491	0.00327402	2.13333
NA	865129	864380	864321	-	moeB	b0826	molybdopterin synthase sulfurylase	308979	355834	129393	139345	95	1712966567	158346412913	179	211641	128670	73523	48169	40	16161273188	12248030971	81	0.000467249	0.0033314	2.375
4252494	4252506	4253003	4253015	+	ubiC	b4039	chorismate--pyruvate lyase	153808	74309	64411	29099	49	35791307432	12702404748	93	392894	376155	136490	140818	137	232195292	63998784201	278	0.000479838	0.00341589	0.357664
1633622	1633622	1634212	1634212	+	pinQ	b1545	Qin prophage; putative site-specific recombinase	20658	31286	8651	12251	9	149241638	320193423	17	14742	14865	5121	5564	4	977542	55252498	9	0.000486363	0.003457	2.25
NA	1383961	1382963	NA	-	ycjW	b1320	LacI family putative transcriptional repressor	34321	38497	14372	15075	7	2961132	742215265	14	24391	22495	8473	8421	4	5717	107381916	8	0.000506995	0.00359811	1.75
1721016	1721025	1721261	1721261	+	ydhI	b1643	DUF1656 family putative inner membrane efflux pump associated protein	26334	22394	11028	8769	22	48771157	280008701	41	11776	15863	4090	5938	10	30119567	50129362	21	0.000541832	0.00383943	2.2
1035066	1035066	1035773	NA	+	hyaC	b0974	hydrogenase 1, b-type cytochrome subunit	94282	100063	39483	39184	29	380522	7552581352	55	61419	59512	21336	22279	15	5992287	870524547	30	0.000550762	0.00389673	1.93333
1269323	NA	NA	1269389	+	rdlA	b4420	-	4855	11851	2033	4640	26	68786396	35824994	49	5900	5079	2049	1901	14	70370	5372509	29	0.00055907	0.00394945	1.85714
3658054	NA	NA	3657986	-	arrS	b4704	-	14778	11275	6188	4415	40	27268744	95588635	76	35860	39449	12457	14768	97	51509101	314953534	197	0.000564966	0.00398499	0.412371
NA	2352647	2354275	NA	+	glpA	b2241	sn-glycerol-3-phosphate dehydrogenase (anaerobic), large subunit, FAD/NAD(P)-binding	5695	5338	2384	2090	0	365424	9623411	1	4042	2899	1404	1085	0	444494	2139435	0	0.000571737	0.00402046
2147674	2147674	2149026	2149026	+	yegD	b2069	Hsp70 chaperone family protein	30266	63975	12674	25052	7	2891513027	1197068565	13	34722	26871	12062	10059	4	36542513	176245537	8	0.000583033	0.00409366	1.75
NA	1562481	1560931	NA	-	ddpA	b1487	D-ala-D-a la transporter subunit	19320	9497	8090	3719	1	237770498	113689303	3	30329	50908	10536	19058	4	1180493708	389374376	9	0.000589367	0.00413184	0.25
NA	2989304	2989786	NA	+	yqeJ	b2848	uncharacterized protein	1950	3903	816	1528	1	3052923	2377000	2	1230	1733	427	648	0	184211	646224	1	0.000591806	0.00413637	#DIV/0!
NA	4318764	4318006	NA	-	phnK	b4097	carbon-phosphorus lyase complex subunit, putative ATP transporter ATP-binding protein	1328	1457	556	570	0	245	508965	0	2252	3844	782	1439	0	2517225	1751082	1	0.000591709	0.00413637
NA	3030931	3029012	NA	-	ygfT	b2887	putative oxidoreductase, Fe-S subunit/nucleotide-binding subunit	34784	34976	14566	13696	3	4938672	679542767	7	19704	25024	6845	9368	2	63586583	101211587	4	0.000610244	0.00425878	1.5
NA	2884138	2882630	NA	-	casA	b2760	CRISP RNA (crRNA) containing Cascade antiviral complex protein	6474	7903	2711	3094	1	689357	21460464	1	5113	4370	1776	1635	0	62649	3843817	1	0.000616388	0.00429517	#DIV/0!
NA	2707801	2707322	2707125	-	rseC	b2570	SoxR iron-sulfur cluster reduction factor component; with RsxABCDEG	227558	281579	95296	110267	113	4564213512	74120780820	214	135004	137738	46900	51564	50	277833433	7073501402	102	0.000622032	0.00432795	2.26
855758	855744	854824	854824	-	ldtB	b0819	L,D-transpeptidase linking Lpp to murein	244625	505102	102443	197799	87	388328499900	198103534601	162	194403	205779	67535	77036	38	1532534903	15812709072	78	0.00064723	0.00449649	2.28947
NA	4605804	4606040	NA	+	yjjZ	b4567	uncharacterized protein	5121	6912	2144	2706	5	1730338	12230722	10	2071	5435	719	2034	2	13310246	2584580	5	0.00065352	0.00453336	2.5
NA	1836073	1837239	NA	+	ynjB	b1754	putative ABC superfamily transporter periplasmic-binding protein	20984	36095	8787	14134	5	385681196	399071576	9	16924	17091	5879	6398	2	1429445	67923643	5	0.000668585	0.00462396	2.5
1821695	1821619	1821299	1821282	-	chbB	b1738	N,N'-diacetylchitobiose-specific enzyme IIB component of PTS	71455	82216	29923	32195	51	49447460	4203873060	96	43313	54332	15046	20339	27	376399093	535349958	55	0.000687643	0.00474155	1.88889
NA	2217407	2216481	2216481	-	yehX	b2129	putative ABC superfamily transporter ATP-binding subunit	37154	61912	15559	24244	11	1235411349	1338356745	21	26858	37351	9330	13982	6	276120912	200850166	12	0.000687018	0.00474155	1.83333
NA	3418390	3418611	NA	+	yhdV	b3267	putative outer membrane protein	2798	3906	1171	1529	3	586250	3339341	6	1364	2364	473	884	1	816558	840473	3	0.000701436	0.00482944	3
1341906	1341921	1342658	NA	+	pyrF	b1281	orotidine-5'-phosphate decarboxylase	122222	239887	51183	93940	52	56647578169	30746079711	98	108717	89568	37768	33530	23	220775202	3422466864	48	0.000709307	0.00487635	2.26087
NA	1853979	1852621	NA	-	ydjE	b1769	putative transporter	5254	5792	2200	2268	0	10883	9581107	1	11767	12849	4087	4810	1	3167356	41409231	3	0.00072009	0.00494312	0
3105708	3105714	3106970	3106975	+	nupG	b2964	nucleoside transporter	156570	80860	65568	31664	20	32461326262	14251453522	38	446706	346310	155184	129645	56	16445736875	70110477776	113	0.000724155	0.00496364	0.357143
417142	417142	417831	417831	+	phoB	b0399	response regulator in two-component regulatory system with PhoR (or CreC)	63184	67878	26460	26581	20	43399	2608524289	38	38131	43163	13246	16158	10	89706372	383728554	21	0.000739936	0.00506428	2
NA	890089	890466	890466	+	ybjM	b0848	inner membrane protein	12845	22717	5379	8896	10	141116478	152572736	18	10172	10381	3533	3886	4	566796	27129997	9	0.000745719	0.0050963	2.5
NA	2137243	2136104	NA	-	wza	b2062	colanic acid export protein; outer membrane auxillary lipoprotein	684	275	286	107	0	111077	102370	0	814	1561	282	584	0	389745	472109	0	0.000759168	0.00518053
4278066	NA	NA	4277927	-	ryjA	b4459	-	3172	3026	1328	1184	4	65892	2871878	8	1657	1723	575	645	2	11668	749757	4	0.000767837	0.00523195	2
NA	2603847	2604794	NA	+	hyfC	b2483	hydrogenase 4, membrane subunit	4683	2163	1961	847	0	8938990	3629769	1	6498	8860	2257	3316	1	7916163	14367221	2	0.000772095	0.00525321	0
NA	3172211	3171879	NA	-	ygiZ	b3027	inner membrane protein	475	680	198	266	0	10883	131025	0	1203	1544	417	578	0	86132	584494	1	0.000783114	0.00532033
NA	4491139	4490141	NA	-	idnR	b4264	transcriptional repressor, 5-gluconate-binding	29159	23822	12211	9328	5	87577231	343670930	10	15111	16543	5249	6193	2	6007541	61241254	5	0.000795182	0.00539438	2.5
NA	4542037	4542633	NA	+	fimE	b4313	tyrosine recombinase/inversion of on/off regulator of fimA	2951	2946	1235	1153	1	17057	2512366	2	736	2333	255	873	0	2173383	686238	0	0.000797438	0.00540174	#DIV/0!
1728347	1728347	1728994	1729043	+	rnt	b1652	ribonuclease T (RNase T)	70838	124461	29665	48739	32	8162520276	7474264699	60	59421	62632	20642	23447	16	81997941	908214602	34	0.000812102	0.00548496	2
2791251	2791273	2792721	2792721	+	gabD	b2661	succinate-semialdehyde dehydrogenase I, NADP-dependent	162341	197197	67984	77222	26	1432686287	30783137004	50	277955	830242	96561	310812	68	2710059734150	187508022578	140	0.000815092	0.0054971	0.382353
781577	NA	NA	781652	+	lysQ	b0749	Lys tRNA	1759	10178	736	3985	16	116671118	10980566	31	4152	3292	1442	1232	8	162963	2477403	17	0.000822152	0.00553662	2
3522871	3522871	3525423	3525423	+	mrcA	b3396	fused penicillin-binding protein 1a: murein transglycosylase/murein transpeptidase	124290	272882	52049	106861	16	102817150353	37146704261	31	108766	107117	37785	40100	7	51723331	4225773853	15	0.000840419	0.00564316	2.28571
NA	2569511	2568324	NA	-	eutG	b2453	ethanol dehydrogenase involved in ethanolamine utilization; aldehyde reductase, converts acetaldehyde to ethanol	4685	3240	1961	1268	0	2861046	4774023	1	7596	9850	2638	3687	1	7737945	19582533	2	0.000839915	0.00564316	0
4299366	4299366	4297219	4297219	-	fdhF	b4079	formate dehydrogenase-H, selenopolypeptide subunit	97499	207226	40830	81150	15	49205456064	22935237617	28	98102	76163	34080	28512	7	425052083	2604375419	14	0.000848115	0.00567831	2.14286
1823515	1823515	1824402	1824402	+	cho	b1741	endonuclease of nucleotide excision repair	79151	44594	33146	17463	14	5102628486	2241387589	28	188996	143122	65656	53579	33	2725622890	11783711382	67	0.000847612	0.00567831	0.424242
1809354	1809380	1810048	1810048	+	yniC	b1727	2-deoxyglucose-6-P phosphatase	99878	118067	41826	46235	34	242761755	10590532390	65	58461	72329	20309	27077	17	678998547	1221073469	35	0.000861972	0.00575438	2
464390	464402	464800	464802	+	fadM	b0443	long-chain acyl-CoA thioesterase III	36739	19399	15385	7596	15	951305708	401764432	28	60102	85330	20879	31944	32	2209262969	1761941252	66	0.000861559	0.00575438	0.46875
601959	601959	603335	603335	+	pheP	b0576	phenylalanine transporter	49246	102262	20623	40046	11	8525564629	3958693554	22	54738	42400	19015	15873	6	107661106	524225540	12	0.000870567	0.00580336	1.83333
NA	66550	65855	NA	-	araD	b0061	L-ribulose-5-phosphate 4-epimerase	7851	8396	3287	3287	2	0	34170157	4	27223	18173	9457	6803	5	71800291	101640760	11	0.000882796	0.00587639	0.4
NA	4315538	4315104	4315104	-	phnO	b4093	aminoalkylphosphonate N-acetyltransferase	22631	36825	9477	14420	14	319404839	443856898	27	13858	22618	4814	8467	7	154569306	76113988	15	0.00092557	0.00614339	2
NA	2065222	2064479	2064479	-	cobS	b1992	cobalamin synthase	66682	56445	27924	22104	17	472692997	2162841670	33	40498	37496	14068	14037	9	1654	342678068	18	0.000935345	0.00619661	1.88889
4595851	4595851	4594937	4594937	-	yjjM	b4357	yjjMN operon transcriptional activator	15129	9324	6335	3651	2	73763587	86538563	5	51785	19836	17990	7425	6	1977200962	256810896	13	0.000936275	0.00619661	0.333333
1987758	1987758	1987507	1987507	-	yecJ	b4537	uncharacterized protein	17813	32453	7459	12708	21	368933250	293366804	40	14191	15238	4929	5704	10	3741872	54844428	21	0.000946264	0.00625375	2.1
NA	3461023	3461460	NA	+	gspG	b3328	pseudopilin, cryptic, general secretion pathway	1539	1841	644	720	0	14214	744397	1	4369	3004	1517	1124	1	733346	2411406	3	0.000948951	0.00626253	0
1324746	1324746	1326641	1326641	+	yciQ	b1268	enhancer of membrane protein expression; putative inner membrane protein	74032	85116	31002	33331	8	52477226	4575827823	16	47035	57716	16339	21606	4	371976914	596390649	10	0.000974874	0.00642442	2
1173964	1173964	1170518	1170518	-	mfd	b1114	transcription-repair coupling factor	369386	568610	154690	222669	29	172370704738	300507636208	54	311975	268883	108379	100660	15	930916037	24798800018	30	0.000976488	0.00642588	1.93333
696939	NA	NA	696865	-	glnU	b0670	Gln tRNA	116794	275743	48910	107981	561	123044549501	36149657076	1045	96604	118279	33560	44279	255	2047077382	4219784516	518	0.00100771	0.0066219	2.2
NA	1362743	1364230	NA	+	puuC	b1300	gamma-glutamyl-gamma-aminobutyraldehyde dehydrogenase; succinate semialdehyde dehydrogenase	9764	8128	4088	3182	1	5443417	47859781	2	16820	34949	5843	13083	3	798245656	128463139	6	0.00104086	0.00681059	0.333333
NA	2570337	2569501	NA	-	eutJ	b2454	ethanolamine utilization protein, HSP70/actin superfamily protein	2797	2665	1171	1043	0	49667	2040124	1	5195	6646	1804	2488	1	2772672	6814606	2	0.00104242	0.00681117	0
NA	1996832	1996110	NA	-	sdiA	b1916	quorum-sensing transcriptional activator	18390	19510	7701	7640	5	8388	170345560	10	10673	11339	3707	4244	2	1551329	32751583	5	0.00108932	0.00710622	2.5
NA	3896774	3897439	3897439	+	yieH	b3715	phosphoenolpyruvate and 6-phosphogluconate phosphatase	29699	39613	12437	15512	11	102233292	662352617	20	20357	25462	7071	9532	6	59900709	104720215	12	0.00109066	0.00710622	1.83333
1684259	1684259	1685188	1688433	+	tus	b1610	inhibitor of replication at Ter, DNA-binding protein	65784	32774	27548	12834	11	4378423935	1377599000	21	104044	154891	36144	57985	24	11298428758	6235472569	50	0.00110962	0.00721954	0.458333
NA	1287176	1287087	NA	-	tpr	b1229	protamine-like protein	2655	3805	1111	1490	7	672204	3094444	14	1436	2211	498	827	3	478673	818354	7	0.00111627	0.00725264	2.33333
NA	2022893	2023678	NA	+	fliR	b1950	flagellar export pore protein	3280	3465	1373	1356	0	392	3405936	1	7675	7103	2666	2659	1	47	12791647	3	0.00112197	0.00727937	0
953555	953554	951272	951229	-	pflB	b0903	formate C-acetyltransferase 1, anaerobic; pyruvate formate-lyase 1	20938028	27630057	8768385	10819998	2280	613469628598014	2.44927e+15	4290	9045656	5430535	3142445	2032994	564	140288963806429	85983192130920	1133	0.00113042	0.00732391	4.04255
512575	512576	513868	513975	+	ybaT	b0486	putative amino acid transporter	67868	62285	28421	24390	10	195773882	2570594652	20	160315	184761	55693	69167	23	3544505939	12818213881	48	0.00113803	0.00736289	0.434783
1056261	1056261	1057289	1057400	+	torT	b0994	periplasmic sensory protein associated with the TorRS two-component regulatory system	36535	22720	15300	8897	6	594407694	458422025	11	84763	68818	29446	25762	13	157736099	1973174635	26	0.00115851	0.0074849	0.461538
NA	3733720	3734901	NA	+	xylH	b3568	D-xylose ABC transporter permease subunit	26587	16992	11134	6654	3	252250037	214374843	7	76636	37049	26623	13869	8	3106815016	688586997	17	0.00116019	0.00748525	0.375
229166	229167	229970	229970	+	dkgB	b0207	2,5-diketo-D-gluconate reductase B	144540	144145	60530	56447	38	201889879	21502428073	72	100230	67573	34819	25296	18	1541065483	2390870298	37	0.00116472	0.007504	2.11111
NA	2881048	2880374	NA	-	casD	b2757	CRISP RNA (crRNA) containing Cascade antiviral complex protein	7754	9988	3247	3911	2	2582066	45490133	5	5923	6060	2057	2268	1	164836	6959282	3	0.00117092	0.0075334	2
1688427	1688377	1686731	1686731	-	fumA	b1612	fumarate hydratase (fumarase A), aerobic Class I	1851253	544083	775264	213064	155	27447451367567	4423478637202	300	6088481	5745181	2115128	2150786	639	36638759302	52389150135678	1295	0.00118628	0.00762162	0.242567
4466195	4466180	4464759	4464759	-	treB	b4240	fused trehalose(maltose)-specific PTS enzyme: IIB component/IIC component	1945720	8849267	814824	3465394	813	1.13443e+15	143690330835223	1504	2637938	1271217	916415	475897	244	15285399232412	3828896376040	489	0.00119502	0.00766709	3.33197
2221989	2221989	2219692	2219692	-	bglX	b2132	beta-D-glucoside glucohydrolase, periplasmic	252407	422999	105702	165647	31	127459180023	161422772711	59	199712	170816	69379	63947	14	400559865	14229277056	29	0.00120597	0.00771584	2.21429
4618103	4618229	4619551	4619602	+	deoA	b4382	thymidine phosphorylase	717594	448726	300512	175722	94	740620090015	549413805903	179	2365871	1965054	821899	735644	291	305243395590	5102511847249	588	0.00120466	0.00771584	0.323024
2231843	2231844	2232728	2232734	+	cdd	b2143	cytidine/deoxycytidine deaminase	210166	171918	88012	67323	46	9920619789	35410368097	87	662510	520596	230154	194892	119	35669799143	204215032580	240	0.00121855	0.00778554	0.386555
NA	81958	80867	NA	-	leuB	b0073	3-isopropylmalate dehydrogenase, NAD(+)-dependent	32837	40953	13751	16037	7	50181882	759649638	13	22079	28051	7670	10501	4	83833916	119514923	8	0.00123676	0.00789095	1.75
NA	2490186	2489242	NA	-	yfdV	b2372	putative transporter	1461	1672	611	654	0	3625	627724	0	419	1058	145	396	0	250028	208649	0	0.00124097	0.0079069
NA	4289808	4290479	NA	+	nrfC	b4072	formate-dependent nitrite reductase, 4Fe4S subunit	1573	1761	658	689	0	1654	720881	1	3702	3430	1286	1284	0	2	2277853	1	0.00124966	0.00795126
NA	36162	35377	NA	-	caiD	b0036	carnitinyl-CoA dehydratase	3606	3725	1510	1458	0	5717	4068411	1	11696	4477	4063	1676	1	55668549	15574913	3	0.00128767	0.00818183	0
1030675	1030668	1030339	1030025	-	tusE	b0969	mnm(5)-s(2)U34-tRNA 2-thiolation sulfurtransferase	60282	78901	25244	30897	45	440791881	3153434870	85	46982	42914	16321	16065	24	262143	465656454	49	0.00129405	0.00821106	1.875
2590957	2590866	2590807	2590734	-	ypfM	b4606	stress-induced small enterobacterial protein	217535	176962	91098	69298	704	11247592924	37902895160	1336	688527	531445	239193	198953	1810	48971469715	216843103406	3651	0.00130081	0.00824262	0.38895
850097	850097	849210	849210	-	rhtA	b0813	threonine and homoserine efflux system	23273	43239	9746	16932	8	784031146	591567363	15	23800	20157	8268	7546	4	3156845	97679665	8	0.0013173	0.00833569	2
4023513	4023554	4024336	4024336	+	tatD	b4483	quality control of Tat-exported FeS proteins; Mg-dependent cytoplasmic DNase	99161	110995	41526	43465	28	33802660	9543029032	54	71183	59682	24728	22342	14	55612582	1190309954	30	0.00132569	0.00837729	2
NA	2688803	2687469	NA	-	glrR	b2554	response regulator regulating glmY sRNA in two-component system with sensor protein GlrK	52155	104953	21841	41099	12	8352776153	4344566169	23	56712	48254	19701	18064	7	22515470	591249421	14	0.00133711	0.00843789	1.71429
NA	1365550	1366815	NA	+	puuE	b1302	4-aminobutyrate aminotransferase, PLP-dependent	7923	9275	3317	3632	1	431235	40700647	2	11604	35493	4031	13287	3	1439395151	111309264	6	0.00134831	0.00847376	0.333333
NA	1946251	1946853	NA	+	yebB	b1862	DUF830 family protein	2358	1970	987	771	0	174362	1347937	1	4270	5331	1483	1995	1	1383604	4001754	2	0.00134805	0.00847376	0
507204	NA	NA	507287	+	chiX	b4585	-	1571	1587	657	621	4	2365	647709	7	3397	3337	1180	1249	7	11274	2015306	14	0.00137618	0.00863719	0.571429
1433674	1433674	1433084	1433084	-	pinR	b1374	Rac prophage; putative site-specific recombinase	21951	29241	9192	11450	9	48719346	310722018	17	14085	16931	4893	6338	4	16689644	59558519	9	0.00138099	0.0086556	2.25
NA	4242254	4240779	NA	-	xylE	b4031	D-xylose transporter	47809	41569	20021	16278	6	163867046	1102311763	12	31618	30087	10984	11263	3	322270	178660859	7	0.00140186	0.00876255	2
NA	1421983	1422729	NA	+	ydaV	b1360	Rac prophage; putative DNA replication protein	7017	6865	2938	2688	1	247639	19478797	3	6257	3356	2173	1256	1	5603392	3877988	2	0.0014165	0.0088421	1
NA	2022616	2022885	NA	+	fliQ	b1949	flagellar biosynthesis protein	1277	525	534	205	0	478673	242492	1	1961	1965	681	735	1	6259	884300	2	0.00142127	0.00885991	0
2978899	2978899	2977637	2976584	-	lysA	b2838	diaminopimelate decarboxylase, PLP-binding	90848	99944	38045	39138	16	8539900	7133425227	30	51686	71008	17955	26582	8	1215703109	944562240	17	0.00142818	0.00889098	2
2920747	2920746	2919406	2919386	-	gudX	b2788	glucarate dehydratase-related protein, substrate unknown	352578	291193	147651	114031	51	31812551815	150066180697	97	269902	95728	93763	35837	24	117397946673	13627146753	48	0.00144024	0.00895396	2.125
2230624	2230624	2231022	NA	+	yohJ	b2141	UPF0299 family inner membrane protein	42544	84165	17816	32959	34	4691077643	2264917718	63	37673	42707	13087	15987	17	88821724	373591100	36	0.00144332	0.00896104	2
775849	775849	776277	776341	+	tolR	b0738	membrane spanning protein in TolA-TolQ-TolR complex	89109	197364	37316	77288	71	48192351097	20781984183	133	86619	79769	30091	29862	34	200622	2377820715	69	0.00148513	0.00920818	2.08824
NA	1385511	1386572	1386572	+	ycjF	b1322	UPF0283 family inner membrane protein	65677	79779	27504	31241	14	163237328	3622481660	27	43509	52521	15114	19661	8	261398999	521638625	16	0.00149085	0.00923127	1.75
NA	1314020	1314658	NA	+	ompW	b1256	outer membrane protein W	10840	5318	4539	2082	2	59667311	35117293	5	19658	24539	6829	9186	6	54004145	99448686	12	0.00149408	0.00923884	0.333333
2414673	2414747	2416891	2416891	+	pta	b2297	phosphate acetyltransferase	558021	1067510	233686	418039	81	1889402595464	1208890244895	151	451642	388691	156899	145511	34	2367216098	85520624666	70	0.00150645	0.00930289	2.38235
2225631	2225631	2225044	2225044	-	yohC	b2135	Yip1 family inner membrane protein	44836	36007	18776	14100	14	279552133	907067457	27	22172	33872	7702	12680	8	324859630	147266038	17	0.00151513	0.00934398	1.75
2437854	2437851	2436715	2436650	-	pdxB	b2320	erythronate-4-phosphate dehydrogenase	273388	390936	114488	153091	62	44325591723	156986682558	117	179406	191634	62325	71740	29	1499452765	14344717302	58	0.00153062	0.00942687	2.13793
1039296	1039296	1040432	1040432	+	cbdB	b0979	cytochrome bd-II oxidase, subunit II	65374	87358	27377	34209	14	694510576	4113029707	27	56478	46800	19620	17520	8	40934577	575000634	16	0.00154074	0.00947659	1.75
NA	2185917	2186741	NA	+	rcnA	b2106	membrane protein conferring nickel and cobalt resistance	4895	8095	2049	3170	1	9074399	15575378	3	3882	4793	1348	1794	0	993499	3317002	1	0.00154813	0.00949671	#DIV/0!
3311225	NA	NA	3311398	+	psrO	b4449	-	31770	50330	13304	19709	50	594853388	913594380	94	30153	26793	10475	10030	29	988167	149011039	58	0.0015665	0.00959665	1.72414
1755509	1755698	1757110	1757131	+	pykF	b1676	pyruvate kinase I	2104486	3923854	881312	1536590	457	39644725483342	52632506276934	855	1272509	1259506	442067	471513	159	23143399053	1219842343315	323	0.00160653	0.00982883	2.87421
1348920	1348912	1346978	1346978	-	rnb	b1286	ribonuclease II	283878	569673	118881	223085	47	480492420962	249466586263	88	281756	250336	97881	93716	24	211758108	22239902313	49	0.0016421	0.0100331	1.95833
662670	662642	662379	662374	-	ybeD	b0631	UPF0250 family protein	93995	135419	39363	53030	93	3667580665	12254373622	174	67976	70973	23614	26569	46	92918465	1508895623	95	0.00164594	0.0100433	2.02174
NA	1095843	1096829	NA	+	ycdU	b1029	putative inner membrane protein	1500	2188	628	856	0	198521	913562	0	654	1138	227	426	0	143226	298927	0	0.00166123	0.0101232
1699184	1699180	1698152	1698152	-	malI	b1620	transcriptional repressor of Mal regulon	65075	47786	27251	18713	11	1185819987	1768290435	22	193046	96344	67063	36067	25	26175655758	8185385067	50	0.00168603	0.0102607	0.44
2518442	2518467	2518811	2518811	+	yfeC	b2398	DUF1323 family putative DNA-binding protein	149003	61226	62399	23976	65	43831169181	9997499007	125	320628	339221	111385	126991	170	5042708354	34960061700	345	0.00171262	0.0104089	0.382353
NA	1465230	1465165	NA	-	ynbG	b4674	uncharacterized protein	0	0	0	0	0	0	258	0	0	85	0	31	0	1654	1655	0	0.00172214	0.0104529
1146589	NA	NA	1146757	+	psrD	b4418	-	51447	108834	21544	42619	101	10370655464	4546541430	189	45692	62204	15873	23286	56	844791654	635677485	115	0.00174862	0.0105858	1.80357
2142948	2142948	2142307	2142260	-	udk	b2066	uridine/cytidine kinase	137880	238642	57741	93452	62	36769593934	33465441457	117	118993	97676	41337	36566	30	293377381	4228227378	60	0.00175749	0.0105978	2.06667
255931	255977	256435	256487	+	gpt	b0238	xanthine phosphoribosyltransferase; xanthine-guanine phosphoribosyltransferase	291169	515708	121935	201952	188	254918550711	227534253117	352	283104	214948	98349	80468	96	6990437135	20470379351	194	0.00175639	0.0105978	1.95833
367510	367510	366428	366428	-	lacI	b0345	lactose-inducible lac operon transcriptional repressor	81881	85956	34289	33660	16	2267393	5173893901	31	248914	232102	86472	86890	39	850329	19709997264	80	0.00176299	0.010617	0.410256
1121487	1121487	1121242	1121241	-	dinI	b1061	DNA damage-inducible protein I	24100	35530	10092	13913	25	172182469	449275964	48	19256	19413	6689	7267	13	1850933	81730511	28	0.00176549	0.0106183	1.92308
NA	845480	843255	NA	-	ybiO	b0808	mechanosensitive channel protein, intermediate conductance	28439	44111	11909	17273	3	388630652	728546600	6	20161	29815	7003	11161	1	210904948	119455223	4	0.00177007	0.0106319	3
1556617	1556625	1557056	1557135	+	osmC	b1482	lipoyl-dependent Cys-based peroxidase, hydroperoxide resistance; salt-shock inducible membrane protein; peroxiredoxin	309764	413495	129722	161925	179	28688986265	186791097234	337	155489	267784	54016	100248	87	68332363219	17056165164	178	0.00177713	0.0106605	2.05747
NA	263669	263328	NA	-	ykfI	b0245	CP4-6 prophage; toxin of the YkfI-YafW toxin-antitoxin system	20386	25572	8537	10014	14	17590469	237015597	27	16122	11599	5600	4342	7	11967337	49461640	14	0.00178259	0.0106655	2
2168712	2168712	2169611	2169611	+	yegS	b2086	phosphatidylglycerol kinase, metal-dependent	46449	66785	19451	26153	13	663215429	1741091418	25	24856	48501	8634	18157	7	1541065483	301136715	14	0.00178216	0.0106655	1.85714
2597765	2597618	2596905	2596905	-	purC	b2476	phosphoribosylaminoimidazole-succinocarboxamide synthetase	184092	494935	77093	193817	101	630882373772	160904201730	189	211493	173126	73472	64812	47	1226893727	14979285314	96	0.00178569	0.0106702	2.14894
NA	679406	678852	NA	-	ybeT	b0647	Sel1 family TPR-like repeat protein	795	664	332	260	0	12484	175119	0	0	591	0	221	0	184211	56545	0	0.00181273	0.0108177
3648294	NA	NA	3648377	+	agrB	b4713	-	414	887	173	347	1	103772	148638	3	265	289	92	108	0	337	44146	1	0.00184036	0.0109684	#DIV/0!
1655673	1655673	1655347	1655347	-	ynfA	b1582	UPF0060 family inner membrane protein	16202	15517	6785	6076	10	3022149	129938377	19	7703	11704	2676	4381	5	24825768	24650184	10	0.00185379	0.0110343	2
4416776	4416770	4416441	4416293	-	bsmA	b4189	bioflm peroxide resistance protein	896126	285201	375277	111685	383	4456576295656	576387489930	737	2125197	2140364	738289	801274	1150	143526840995	4969878852946	2332	0.00187962	0.0111736	0.333043
334434	334433	333501	333501	-	yahB	b0316	putative DNA-bindng transcriptional regulator	36461	20239	15269	7925	6	826042531	411443429	12	75628	67021	26273	25090	13	10325896	1624450652	27	0.00188461	0.0111888	0.461538
1641855	1641855	1642067	1642113	+	cspF	b1558	Qin prophage; cold shock protein	24284	44193	10169	17306	34	771261562	635627166	64	19321	27180	6712	10175	19	135972169	107308561	39	0.00190507	0.0112957	1.78947
2380721	2380643	2379348	2379348	-	menF	b2265	isochorismate synthase 2	242555	430540	101576	168600	55	166616047734	160037514525	104	175021	208639	60802	78106	26	6461236245	15067395612	53	0.00192128	0.0113488	2.11538
2887219	2887219	2884553	2884553	-	ygcB	b2761	R-loop helicase-annealase Cas3 needed for Cascade anti-viral activity	65500	39736	27429	15560	4	2614315034	1555679389	8	171446	99354	59560	37194	9	11961233666	6710878768	18	0.00192141	0.0113488	0.444444
NA	1630913	1629453	NA	-	ydfI	b1542	putative NAD-dependent D-mannonate oxidoreductase	6942	7091	2907	2776	1	52510	20005707	1	4591	5136	1594	1922	0	475183	4100286	1	0.00193856	0.0114355	#DIV/0!
2186960	2186960	2187298	2187298	+	rcnB	b2107	periplasmic modulator of Ni and Co efflux	19062	24917	7982	9757	13	27342626	213317631	26	11524	14579	4003	5457	6	16940201	45735467	13	0.0019495	0.0114854	2.16667
4527980	4527980	4527549	4527538	-	sgcA	b4302	putative phosphotransferase enzyme IIA component	10653	10931	4461	4280	5	114079	68603262	10	28595	32164	9933	12041	12	41309835	173401787	25	0.0019606	0.011536	0.416667
30817	30817	34038	34038	+	carB	b0033	carbamoyl-phosphate synthase large subunit	1318753	693025	552264	271390	66	5190290898572	2676664964141	127	678847	329847	235830	123482	27	575600065404	143688650325	55	0.00196788	0.0115641	2.44444
NA	552594	551527	551527	-	purK	b0522	N5-carboxyaminoimidazole ribonucleotide synthase	51309	268186	21487	105022	32	282649583570	24209030065	59	92389	93216	32095	34896	15	81717586	2999772767	31	0.00197456	0.0115886	2.13333
1737718	1737844	1738869	1738873	+	purR	b1658	transcriptional repressor, hypoxanthine-binding	132408	451410	55449	176773	61	692207234757	111206294580	113	172062	151000	59774	56528	28	116412721	11201114457	56	0.00198637	0.0116431	2.17857
2552138	2552138	2551713	NA	-	ypeA	b2434	putative acyl-CoA transferase	60435	74816	25308	29298	34	191028847	2878262068	64	45126	44105	15676	16511	18	4475198	460735285	37	0.00201496	0.011794	1.88889
1686730	1686588	1685185	1685039	-	fumC	b1611	fumarate hydratase (fumarase C),aerobic Class II	876626	273742	367111	107198	87	4308749143630	544492874336	168	1894741	2211431	658229	827879	260	1547723150627	4566474656063	529	0.00204041	0.0119144	0.334615
2430274	2430238	2428721	2428721	-	purF	b2312	amidophosphoribosyltransferase	161483	496588	67625	194465	46	770156464725	150549285072	86	183536	188913	63760	70722	21	726650623	14408449589	44	0.00208009	0.0120955	2.19048
NA	4093438	4093124	NA	-	rhaM	b3901	L-rhamnose mutarotase	1795	1085	751	424	0	471719	545671	1	2973	3050	1032	1141	1	33777	1699546	3	0.00207791	0.0120955	0
NA	3860116	3858401	NA	-	yidK	b3679	putative transporter	6411	3486	2684	1365	0	13407623	7562687	1	10495	10497	3645	3929	1	336300	28856301	2	0.00208191	0.0120955	0
NA	2493254	2492004	NA	-	frc	b2374	formyl-CoA transferase, NAD(P)-binding	2357	4457	987	1745	0	3547889	3415903	1	895	3136	310	1174	0	4857323	938696	0	0.00207728	0.0120955
NA	4370412	4369156	NA	-	yjeH	b4141	putative transporter	35743	40298	14968	15780	6	4185029	807178558	12	21733	31726	7550	11877	3	232066569	134636885	7	0.00211012	0.012244	2
NA	1775587	1777182	NA	+	ydiF	b1694	putative acetyl-CoA:acetoacetyl-CoA transferase: alpha subunit/beta subunit	3596	1896	1505	742	0	3604323	2102985	0	981	2025	340	758	0	850329	664308	0	0.0021457	0.0124348
NA	4467625	4470321	NA	+	mgtA	b4242	magnesium transporter	56414	105686	23624	41386	6	6879303704	4688960462	12	61986	49682	21533	18599	3	91341527	673500227	7	0.00220311	0.0127355	2
1627384	1627380	1625335	1625332	-	dcp	b1538	dipeptidyl carboxypeptidase II	451356	484319	189017	189660	49	2390405	302714375799	92	336289	282804	116826	105871	26	2156918453	28091897488	54	0.00221403	0.0127827	1.88462
4496405	NA	NA	4496489	+	leuX	b4270	Leu tRNA	1702	3662	712	1434	6	3156845	1929135	12	430	2367	149	886	2	3316552	615888	6	0.00222339	0.0128206	3
703642	703611	702811	702811	-	nagB	b0678	glucosamine-6-phosphate deaminase	300739	396825	125942	155397	93	23160379469	173538338801	175	243188	176561	84483	66098	46	7472685916	16574751406	93	0.00229226	0.0131848	2.02174
NA	4360031	4358697	NA	-	cadB	b4132	putative lysine/cadaverine transporter	8774	15652	3674	6129	1	59550811	83859406	3	23565	42316	8186	15841	4	912499178	217782403	8	0.00229535	0.0131861	0.25
399590	399593	399805	400933	+	yaiZ	b0380	DUF2754 family putative inner membrane protein	123039	35752	51526	14000	79	41415362152	4776386905	153	225253	226437	78252	84769	188	620124011	18265369469	382	0.00232368	0.0133323	0.420213
NA	3268415	3269602	NA	+	yhaC	b3121	pentapetide repeats-related protein	3744	3755	1567	1470	0	25531	4248271	1	1388	3263	482	1221	0	3338194	1156463	0	0.00234345	0.013429
NA	1255952	1253085	NA	-	ycgV	b1202	putative adhesin	60782	97338	25454	38117	5	3053879277	4449299470	11	50470	58641	17533	21953	3	244217877	648025334	6	0.00235591	0.0134527	1.66667
NA	1138378	1140021	NA	+	flgK	b1082	flagellar hook-filament junction protein 1	13564	8821	5680	3454	1	47078692	74222805	2	33470	29383	11627	10999	3	2258744	186305627	6	0.00235633	0.0134527	0.333333
NA	4070401	4069475	NA	-	yihR	b3879	mutarotase superfamily protein, YihR family	1650	2637	690	1032	0	525323	1277052	0	2384	6604	828	2472	0	22747221	3619272	1	0.00235404	0.0134527
NA	520416	522830	522830	+	ybbP	b0496	putative ABC transporter permease	104421	151801	43729	59445	11	5128434977	16685262098	21	78066	77551	27119	29032	5	32725031	2053503813	11	0.00237253	0.0135284	2.2
4617204	4617323	4618102	4618102	+	deoC	b4381	2-deoxyribose-5-phosphate aldolase, NAD(P)-linked	492408	328649	206209	128699	112	236168827644	240755320297	214	1556106	1198535	540588	448687	314	355412398710	1503920452644	634	0.00242045	0.0137846	0.356688
NA	3542728	3542964	NA	+	feoC	b3410	putative DNA-binding transcriptional regulator	4389	7292	1838	2855	5	7183478	10811511	9	3476	4308	1207	1612	2	788241	2705615	5	0.00243204	0.0138336	2.5
4275041	4275041	4274760	4274760	-	yjcB	b4060	putative inner membrane protein	12414	23348	5198	9143	13	185898915	153654247	25	9505	12106	3302	4532	6	11337995	31528298	13	0.00245158	0.0139275	2.16667
3015008	3015160	3015738	3015738	+	mocA	b2877	CTP:molybdopterin cytidylyltransferase	118589	67920	49662	26597	34	12878115257	6884381681	65	199706	342297	69377	128143	83	121525304821	23034744254	170	0.00246577	0.0139737	0.409639
1238879	1238879	1239949	1241323	+	dadX	b1190	alanine racemase, catabolic, PLP-binding	316041	165204	132351	64694	48	170417650446	64566521233	91	632623	847013	219772	317090	123	407781599852	338206138060	250	0.00246432	0.0139737	0.390244
NA	1209685	1210239	NA	+	pinE	b1158	e14 prophage; site-specific DNA recombinase	45	1271	18	497	0	1179156	148243	0	1158	1614	402	604	0	148459	594514	0	0.00246927	0.0139763
3336833	3336803	3336549	3336549	-	ibaG	b3190	acid stress protein; putative transcriptional regulator, BolA family	73482	116223	30772	45513	79	4397731177	6891587717	149	58247	66476	20234	24886	43	276120912	996806627	88	0.00250596	0.0141667	1.83721
3817730	3817760	3818584	3818670	+	dinD	b3645	DNA damage-inducible protein	173095	62344	72488	24414	30	75049642378	14114550161	58	407922	330886	141711	123871	79	6952030124	54219571463	160	0.00253033	0.0142869	0.379747
NA	294799	293945	NA	-	yagM	b0279	CP4-6 prophage; uncharacterized protein	4184	2717	1752	1063	0	2821572	3648086	1	6965	7656	2419	2866	1	998860	12507919	3	0.00256908	0.014488	0
1164085	1164095	1165120	1165120	+	nagZ	b1107	beta N-acetyl-glucosaminidase	357674	438317	149786	171646	83	11322032142	224597909185	156	262127	250314	91062	93708	44	71281958	21308425490	90	0.00258815	0.0145777	1.88636
1162247	1162247	1162624	1162624	+	ycfL	b1104	uncharacterized protein	169065	223578	70800	87553	111	5978417209	36875616266	209	111417	119596	38706	44772	54	522071252	4937697696	110	0.00261792	0.0147095	2.05556
3982606	NA	NA	3982692	+	leuT	b3798	Leu tRNA	54420	82653	22789	32367	168	1562512871	2976555794	316	36965	54489	12841	20398	93	884713445	486071387	191	0.00261636	0.0147095	1.80645
NA	595600	596973	NA	+	cusC	b0572	copper/silver efflux system, outer membrane component	2236	2756	936	1079	0	64803	1713678	0	653	1977	226	740	0	1396611	560042	0	0.00262993	0.014759
2029368	2029366	2028449	2028376	-	yedI	b1958	DUF808 family inner membrane protein	148421	173644	62155	67999	37	477384707	25274405257	70	89854	104221	31215	39016	18	954826976	3308799445	38	0.00264166	0.0148068	2.05556
NA	3841739	3840549	NA	-	nepI	b3662	putative transporter	22751	30508	9527	11947	4	57533511	341304760	9	16348	17909	5679	6704	2	7319843	68780492	5	0.0026525	0.0148495	2
4253016	4253016	4253888	4256409	+	ubiA	b4040	p-hydroxybenzoate octaprenyltransferase	173538	106733	72673	41796	34	25935118726	20738589578	65	409770	448377	142353	167856	87	16390154829	93242258780	177	0.00266989	0.0149287	0.390805
NA	2844752	2844210	NA	-	hycF	b2720	formate hydrogenlyase complex iron-sulfur protein	4496	7490	1882	2933	2	7773399	11844992	4	3748	4322	1302	1617	1	431235	2918332	2	0.00271011	0.015117	2
NA	1108941	1107784	NA	-	opgC	b1047	osmoregulated periplasmic glucan succinylation membrane protein	28906	56492	12105	22122	7	1739940621	976162360	14	24500	35570	8511	13316	4	298420166	170656083	9	0.00270701	0.015117	1.75
NA	1119447	1119307	NA	-	yceO	b1058	uncharacterized protein	1013	890	424	348	1	14214	258099	2	416	480	144	179	0	2212	90664	1	0.00271851	0.0151455	#DIV/0!
842332	842332	843258	843258	+	rlmF	b0807	23S rRNA m(6)A1618 methyltransferase, SAM-dependent	55639	95821	23300	37523	17	4035923371	3984922630	32	58353	47510	20271	17786	10	61312275	599584003	20	0.00272555	0.0151575	1.7
NA	1207501	1208130	NA	+	stfP	b1154	e14 prophage; uncharacterized protein	192	540	80	211	0	52510	61162	0	720	960	250	359	0	33777	262473	0	0.00272723	0.0151575
3937248	3937294	3938223	3938224	+	rbsK	b3752	ribokinase	366605	235802	153526	92340	69	133884085012	130122469953	132	1126718	903280	391419	338155	194	95985376326	697325911959	392	0.00273647	0.0151905	0.35567
3497827	3497828	3499201	3499201	+	cysG	b3368	fused siroheme synthase 1,3-dimethyluroporphyriongen III dehydrogenase and siroheme ferrochelatase/uroporphyrinogen methyltransferase	129786	153272	54351	60021	22	443979938	20708117475	41	81050	91849	28156	34384	11	556161157	2599817492	22	0.00276994	0.0153579	2
NA	2303013	2302750	NA	-	napD	b2207	assembly protein for periplasmic nitrate reductase	2271	1825	951	714	1	217855	1189399	3	5130	3660	1782	1370	2	821329	3350344	5	0.00280182	0.015516	0.5
468381	468383	468841	468861	+	ybaO	b0447	putative DNA-binding transcriptional regulator	52047	36500	21796	14293	20	869616729	1088548411	39	128453	92812	44624	34745	42	1682965354	4419355477	86	0.0028132	0.0155603	0.47619
4009059	4009059	4008439	4007750	-	rhtB	b3824	homoserine, homoserine lactone and S-methyl-methionine efflux pump	40713	40510	17049	15863	14	10388844	908793745	26	26391	31930	9168	11953	8	80601764	158488026	17	0.0028204	0.0155814	1.75
NA	2973862	2972669	2971576	-	lplT	b2835	lysophospholipid transporter	68785	89770	28805	35154	14	582447523	4512997458	26	50790	60036	17644	22475	8	302310281	672905141	16	0.00282923	0.0156115	1.75
NA	1875673	1876854	NA	+	yeaN	b1791	putative transporter	30220	37033	12655	14502	6	30080476	618178227	11	24464	23042	8498	8626	3	49667	109502247	7	0.00284927	0.0156846	2
NA	2525127	2525891	NA	+	yfeN	b2408	putative outer membrane protein	5043	4596	2111	1799	1	421439	7046467	2	2333	4091	810	1531	0	3146368	1886682	1	0.00290273	0.0159219	#DIV/0!
1817147	1817135	1816386	1816381	-	chbG	b1733	chito-oligosaccharide deacetylase	45693	46092	19135	18049	13	8409217	1160750330	24	29991	35014	10418	13107	7	74093822	205687240	15	0.00290121	0.0159219	1.85714
1764780	NA	NA	1764713	-	rydB	b4430	-	1053	2529	440	990	5	1642988	827830	10	571	1199	198	448	2	247639	294068	4	0.00297095	0.0162574	2.5
2695566	2695543	2691656	2691636	-	purL	b2557	phosphoribosylformyl-glycineamide synthetase	349097	1221270	146194	478252	43	7756708662918	1040263205404	80	422006	425455	146604	159274	19	3057932403	88906583840	39	0.0029981	0.0163865	2.26316
887423	887423	887959	887959	+	rcdA	b0846	transcriptional regulator of csgD and ybiJI; autoregulator	22522	11893	9431	4657	6	293820301	149537541	13	48369	39290	16803	14708	14	40701066	443737373	29	0.00300794	0.0164015	0.428571
586057	NA	NA	586101	+	pauD	b4635	Xaa tRNA	162	45	67	17	0	5203	7790	0	103	0	35	0	0	2212	1454	0	0.00300684	0.0164015
NA	11356	10643	NA	-	yaaW	b0011	UPF0174 family protein	6141	4685	2571	1834	1	3316552	9115068	3	12779	9745	4439	3648	2	3929962	34122929	5	0.00303749	0.016543	0.5
NA	361860	361249	NA	-	lacA	b0342	thiogalactoside acetyltransferase	6068	6231	2541	2440	2	28131	13166537	4	2804	5608	974	2099	1	9152304	3180804	2	0.00304261	0.0165513	2
NA	3238580	3239545	3239545	+	alx	b3088	putative membrane-bound redox modulator	30996	48199	12980	18874	8	487246043	859511151	16	30022	27133	10429	10157	5	303200	150205607	10	0.00304995	0.0165717	1.6
3438670	3438649	3438431	3438017	-	arfA	b4550	alternate ribosome-rescue factor A	25608	25531	10724	9998	25	3198982	313654051	47	13496	19363	4688	7248	13	65847595	65186981	27	0.00305684	0.0165896	1.92308
NA	3466991	3466797	NA	-	bfd	b3337	bacterioferritin-associated ferredoxin	3012	2816	1261	1102	3	83586	2445605	6	5111	7026	1775	2630	5	4736781	7384793	11	0.00314929	0.0170513	0.6
491409	491412	491963	491963	+	apt	b0469	adenine phosphoribosyltransferase	89402	222994	37439	87325	60	82018692728	23715805110	113	105692	85063	36717	31844	30	308656490	3144401932	62	0.0032037	0.0173255	2
NA	1604047	1605039	NA	+	lsrD	b1515	autoinducer 2 import system permease protein	7420	6282	3107	2460	1	2426249	18812622	2	11099	20060	3855	7509	2	154670862	60621414	5	0.00321283	0.0173545	0.5
NA	2014880	2015875	NA	+	fliG	b1939	flagellar motor switching and energizing component	8384	6313	3511	2472	1	7562089	24558546	3	23093	12985	8022	4861	3	109230229	72846768	6	0.00327172	0.017652	0.333333
3192864	3192864	3194525	3194525	+	yqiK	b3051	PHB family membrane protein, function unknown	212642	99122	89049	38816	20	83394591020	24600319411	38	504552	417442	175280	156275	49	8091832868	115285123131	99	0.00328512	0.0177036	0.408163
2521173	NA	NA	2521248	+	valY	b2403	Val tRNA	23266	56164	9743	21993	112	2820269547	853993849	208	26140	30803	9080	11531	66	59318210	150569848	135	0.00330576	0.017794	1.69697
NA	1673913	1674947	NA	+	tqsA	b1601	pheromone AI-2 transporter	8433	13405	3531	5249	2	25282475	69171643	4	7111	7499	2470	2807	1	507084	12430874	2	0.00331375	0.0178028	2
NA	4321696	4321244	NA	-	phnG	b4101	ribophosphonate triphosphate synthase subunit	163	733	68	287	0	180235	88740	0	922	1100	320	411	0	21904	356796	0	0.00336651	0.0180368
663963	663963	662752	662723	-	dacA	b0632	D-alanyl-D-alanine carboxypeptidase (penicillin-binding protein 5)	297915	537744	124760	210581	73	301570304799	241280666098	138	313198	250691	108804	93849	41	4552515249	23755987779	83	0.00337471	0.0180389	1.78049
NA	1592176	1590854	1590846	-	hipA	b1507	inactivating GltX kinase facilitating persister formation; toxin of HipAB TA pair; autokinase	67797	40272	28391	15770	8	3029626205	1638108380	16	152974	114473	53142	42854	17	1855061442	6569634739	36	0.00337303	0.0180389	0.470588
4218414	4218596	4220332	4220373	+	aceK	b4016	isocitrate dehydrogenase kinase/phosphatase	495557	324803	207528	127193	50	257356724544	240527223062	96	1040973	1605506	361632	601042	135	3537573672803	1399108858678	277	0.00341789	0.0182485	0.37037
NA	1559017	1558031	NA	-	ddpD	b1484	D,D-dipeptide permease system, ATP-binding component	8318	5687	3483	2227	1	11921726	20423941	2	14438	18023	5015	6747	2	25779763	63793166	5	0.00349845	0.0186355	0.5
932341	932595	933089	933089	+	lrp	b0889	leucine-responsive global transcriptional regulator	481464	544012	201626	213036	222	2378206445	380669567219	418	331531	341254	115173	127753	121	3006059301	37581522979	245	0.00350772	0.0186633	1.83471
1287328	NA	NA	1287244	-	tyrV	b1230	Tyr tRNA	19933	28572	8347	11188	61	84546382	270416038	114	14247	16585	4949	6208	32	11990190	58972598	65	0.00351884	0.0186794	1.90625
2705317	2705309	2704335	2704332	-	lepB	b2568	leader peptidase (signal peptidase I)	331532	525245	138838	205687	94	165573870585	252705700974	176	314856	270709	109380	101343	53	1025627217	25119079607	108	0.00351806	0.0186794	1.77358
2278263	2278237	2277893	2277854	-	yejG	b2181	uncharacterized protein	60793	55426	25458	21704	36	165025192	1863928631	68	128756	151134	44729	56579	72	2604282220	7729849576	146	0.00355858	0.0188687	0.5
1032139	1032139	1033257	NA	+	hyaA	b0972	hydrogenase 1, small subunit	144622	150006	60564	58742	28	29112540	22182049666	53	95513	88472	33181	33120	14	8388	2937092820	29	0.00356391	0.0188752	2
1227484	1227472	1227071	1227071	-	pliG	b1178	periplasmic inhibitor of g-type lysozyme	59755	28935	25024	11331	23	3684348198	1106008227	45	105674	112574	36710	42143	48	400736882	4353841428	98	0.00356845	0.0188776	0.479167
694974	694955	693531	693524	-	miaB	b0661	tRNA-i(6)A37 methylthiotransferase	380935	648635	159527	254007	77	379821660647	377726507130	145	383964	292066	133388	109338	42	14237711839	37458620872	85	0.00357937	0.0189137	1.83333
4267093	4267114	4268307	4268312	+	tyrB	b4054	tyrosine aminotransferase, tyrosine-repressible, PLP-dependent	359883	391319	150711	153241	67	64010800	202894617823	127	234116	256722	81331	96107	36	4422832813	20276468714	74	0.00358857	0.0189406	1.86111
4416292	4416292	4416017	4415988	-	yjfN	b4188	DUF1471 family periplasmic protein	595699	123584	249465	48395	279	2327005834649	194980645557	539	1179118	1216141	409623	455278	772	66303436516	1057678289091	1566	0.00361833	0.019057	0.361399
NA	4317218	4316082	NA	-	phnM	b4095	ribophosphonate triphosphate hydrolase	3066	1772	1283	693	0	1944503	1659542	0	4832	5340	1678	1999	0	451212	4575364	1	0.00361889	0.019057
NA	3593437	3592724	NA	-	livF	b3454	leucine/isoleucine/valine transporter subunit	7781	6724	3258	2633	2	2232941	22683006	4	20487	13965	7117	5227	4	31788668	68473116	8	0.00363288	0.0191089	0.5
NA	652235	653893	NA	+	citA	b0619	sensory histidine kinase in two-component regulatory system with CitB	33459	45702	14011	17897	5	179296047	862029794	9	26977	30638	9371	11469	3	40841075	154004277	6	0.00364614	0.0191568	1.66667
NA	2494402	2493767	NA	-	yfdX	b2375	uncharacterized protein	1955	2029	818	794	0	893	1085702	1	793	1297	275	485	0	162963	378874	0	0.00367391	0.0192807
NA	1033254	1035047	1035065	+	hyaB	b0973	hydrogenase 1, large subunit	290477	315052	121645	123375	36	25708376	128976271252	68	186242	176899	64700	66224	18	18963911	13845257141	36	0.00371971	0.0194989	2
1959846	1959846	1959280	1959267	-	yecM	b1875	putative metal-binding enzyme	50630	63750	21202	24964	21	165870481	1783968475	40	38632	39017	13420	14606	12	10388844	340102078	24	0.00377586	0.0197708	1.75
4429796	4429864	4431276	4431990	+	cycA	b4208	D-alanine/D-serine/glycine transporter	307255	199949	128671	78300	38	83945492278	75899468391	73	697073	840495	242161	314650	96	201102313125	377953570989	197	0.00382089	0.0199838	0.395833
2718536	2718528	2717491	2717104	-	yfiF	b2581	putative methyltransferase	257233	486734	107723	190606	76	277383813537	195595385643	143	266550	218732	92599	81885	41	2044786391	19867095473	84	0.00387479	0.0202428	1.85366
830648	830643	829972	NA	-	ybiH	b0796	DUF1956 domain-containing tetR family putative transcriptional regulator	125127	50175	52400	19648	27	29876848575	5906668629	53	304052	188870	105627	70706	65	34847531368	20123051762	131	0.00391592	0.0204345	0.415385
2436649	2436649	2435636	NA	-	usg	b2319	putative semialdehyde dehydrogenase	210797	364036	88277	142557	60	100438361391	109233993748	113	186218	153990	64691	57648	29	747106419	12366699423	60	0.00393395	0.0205054	2.06897
4391536	4391509	4390457	4390361	-	rsgA	b4161	ribosome small subunit-dependent GTPase A	390939	554086	163716	216981	96	95989701388	306236837298	180	333201	308972	115753	115667	54	19123	31471251479	109	0.0039544	0.0205887	1.77778
2931055	2931055	2931810	2933206	+	ygdG	b2798	Ssb-binding protein, misidentified as ExoIX	46469	34736	19460	13602	11	480134028	916032788	21	111582	87449	38763	32737	23	513847101	3444110380	47	0.00404429	0.021033	0.478261
NA	4032492	4033106	4033106	+	yigZ	b3848	UPF0029 family protein	338907	303531	141926	118863	111	12875435387	149008295886	212	200659	200049	69708	74891	58	357897715	15816122520	117	0.00411176	0.0213599	1.91379
260381	260388	261491	261491	+	proB	b0242	gamma-glutamate kinase	148591	239345	62226	93728	37	27212942900	35706613975	70	118609	117429	41204	43961	19	78670572	5134225609	38	0.00412138	0.0213857	1.94737
NA	914857	913958	NA	-	ybjE	b0874	putative transporter	11702	27896	4900	10924	4	513437892	178643001	8	9560	14612	3321	5470	2	43264482	40600110	4	0.0041287	0.0213996	2
3336548	3336494	3335235	3335235	-	murA	b3189	UDP-N-acetylglucosamine 1-carboxyvinyltransferase	274223	478149	114838	187244	64	200550126155	200478408527	119	263820	233934	91650	87576	35	200823468	20528233430	71	0.00416298	0.0215289	1.82857
518880	519733	520419	NA	+	ybbA	b0495	putative ABC superfamily transporter ATP-binding subunit	99080	102149	41492	40001	31	17993290	8408915388	59	63529	69185	22069	25900	17	173265942	1281152127	34	0.00415861	0.0215289	1.82353
NA	4089855	4088107	NA	-	frvR	b3897	putative frv operon regulator; contains a PTS EIIA domain	8348	5614	3495	2198	0	12877164	20210537	1	15875	16198	5514	6063	1	1635834	62308094	3	0.00416795	0.0215305	0
NA	4448692	4449042	4449676	+	chpB	b4225	toxin of the ChpB-ChpS toxin-antitoxin system	28875	19619	12092	7682	14	242893906	279192626	28	77926	41460	27071	15521	30	2448842012	798786948	60	0.00419696	0.0216561	0.466667
2381543	2381543	2381082	2381028	-	elaA	b2267	putative acyl-CoA transferase	147386	145578	61722	57008	67	285035526	22012384640	128	94954	90719	32986	33961	35	6491956	2995674789	72	0.0043092	0.0221856	1.91429
2032317	2032317	2030899	NA	-	dcm	b1961	DNA cytosine methyltransferase	165550	236683	69328	92685	30	13272873397	38740486367	57	137347	110698	47714	41441	15	565854414	5578799627	31	0.00432447	0.0222394	2
4112967	4112967	4113266	4113292	+	yiiS	b3922	UPF0381 family protein	63587	66066	26628	25871	46	3536673	2518723390	87	44575	44823	15485	16780	26	12829559	462670124	53	0.0043819	0.0225097	1.76923
NA	3866897	3866469	NA	-	ibpB	b3686	heat shock chaperone	4282	5817	1793	2277	2	1208906	7634312	4	9598	10645	3334	3985	4	2462405	26439594	8	0.00441801	0.02267	0.5
NA	177624	177001	NA	-	yadS	b0157	UPF0126 family inner membrane protein	30065	37550	12590	14704	11	41592589	625995539	21	24216	25134	8412	9409	7	6849090	116082196	14	0.00442969	0.0227046	1.57143
NA	519149	518340	518280	-	ybbO	b0493	putative oxidoreductase	112199	159901	46986	62617	36	5062117699	19105624609	67	86093	86580	29908	32412	18	62443377	2580689140	38	0.00445482	0.0228081	2
2578543	2578666	2579616	2579621	+	talA	b2464	transaldolase A	250382	360476	104854	141163	68	38264698595	130325959312	129	146030	223492	50730	83667	34	30283474486	14395339342	70	0.00447983	0.0229107	2
919235	919235	920350	NA	+	macA	b0878	macrolide transporter subunit, membrane fusion protein (MFP) component	122037	138072	51106	54069	24	93523344	17452227432	47	76277	89115	26498	33361	13	702097802	2369677319	26	0.00449882	0.0229824	1.84615
2644362	2644283	2643129	2643040	-	rlmN	b2517	dual specificity 23S rRNA m(2)A2503, tRNA m(2)A37 methyltransferase, SAM-dependent	234657	550885	98269	215727	72	640445604328	215533024019	135	293081	239621	101815	89705	41	2743531486	22229821435	82	0.00452733	0.0231024	1.7561
878742	878742	879857	NA	+	yliI	b0837	soluble aldose sugar dehydrogenase	51512	69664	21572	27280	11	451154735	2024084492	21	34696	47246	12053	17687	6	437244572	393860025	13	0.00454098	0.0231465	1.83333
765875	765875	765153	765135	-	mngR	b0730	Transcriptional repressor for the mannosyl-D-glycerate catabolic operon	43902	57402	18385	22478	15	203078629	1410509105	28	36461	35045	12666	13119	8	1031340	268655803	17	0.00456584	0.023213	1.875
4160807	4160790	4159390	4158470	-	sthA	b3962	pyridine nucleotide transhydrogenase, soluble	1016858	487849	425837	191042	115	3376115000215	996428071007	220	2373601	2766413	824585	1035644	326	2614166878809	7277723130835	663	0.00456769	0.023213	0.352761
NA	572466	572921	NA	+	ybcN	b0547	DLP12 prophage; uncharacterized protein	1488	596	623	233	0	719977	300133	0	2181	2001	757	749	0	63	957215	1	0.00456914	0.023213
3808204	3808098	3807064	NA	-	waaQ	b3632	lipopolysaccharide core biosynthesis protein	153466	221478	64268	86731	38	12086112245	33374996334	72	113998	116489	39602	43609	19	192988068	4905692089	40	0.00459175	0.0233022	2
2265450	2265450	2266022	2266022	+	yeiP	b2171	elongation factor P-like protein	101840	187499	42648	73425	54	25733987675	21233743844	101	106265	77761	36916	29110	28	956296393	2911853338	57	0.00464412	0.0235421	1.92857
2922128	2922100	2920748	2920748	-	gudP	b2789	putative D-glucarate transporter	392240	313338	164261	122703	55	52909680399	180686258747	106	396078	83751	137596	31353	31	503367053154	19092115602	62	0.00468273	0.0237118	1.77419
NA	2551726	2551277	NA	-	yfeZ	b2433	inner membrane protein	20643	27918	8644	10932	11	50287315	271959298	21	16052	15685	5576	5871	6	368419	61273063	12	0.0047343	0.0239466	1.83333
2242983	2242967	2241810	2241810	-	yeiB	b2152	DUF418 family putative inner membrane protein	97237	163408	40720	63990	24	13154529677	17274896528	45	74545	90860	25896	34014	12	1050610454	2374181102	25	0.00478759	0.0241896	2
NA	289162	288404	288404	-	yagI	b0272	CP4-6 prophage; putative DNA-binding transcriptional regulator	37771	34284	15817	13425	10	55948806	731663793	19	30341	23720	10540	8879	6	23315853	134536000	12	0.00479574	0.0242043	1.66667
NA	2003872	2005278	NA	+	fliD	b1924	flagellar filament capping protein	10242	10875	4289	4258	1	1654	65853375	3	7009	7585	2434	2839	0	788241	12375094	1	0.00483751	0.0243312	#DIV/0!
1005876	1005952	1006494	1007593	+	zapC	b0946	FtsZ stabilizer	108337	144110	45369	56433	49	2208783789	16142410441	93	84674	77320	29415	28945	26	1126675	2243088497	53	0.0048334	0.0243312	1.88462
4312042	4312042	4311107	4311107	-	alsB	b4088	D-allose transporter subunit	32758	26299	13718	10298	6	131955245	449789937	12	67463	72870	23436	27279	13	174571347	1563368987	27	0.00483283	0.0243312	0.461538
NA	2843043	2842573	2842514	-	hycI	b2717	protease involved in processing C-terminal end of HycE	128630	65044	53867	25471	44	21211979914	7749835813	84	292682	262949	101677	98438	105	115811138	23394686462	212	0.00484198	0.0243312	0.419048
4462791	4462660	4460522	4460522	-	nrdD	b4238	anaerobic ribonucleoside-triphosphate reductase	562424	1174387	235530	459892	87	3027208483165	1504012927543	162	650775	297090	226078	111219	39	606960011503	121318381178	78	0.00485809	0.0243856	2.23077
NA	4385393	4385707	NA	+	yjeN	b4157	uncharacterized protein	6297	6057	2637	2371	4	287395	13349410	7	16230	10014	5638	3748	7	31788668	45165788	14	0.00493233	0.0247313	0.571429
NA	527581	527949	NA	+	ybbC	b0498	putative immunity protein	9391	6219	3932	2435	4	18167558	30272041	8	6110	5437	2122	2035	2	19664	6156546	5	0.00498778	0.0249551	2
2153462	2153408	2153349	2153345	-	ibsA	b4667	toxic membrane protein	5299	3447	2219	1349	15	4938672	5770411	29	8265	9269	2871	3469	26	2008384	19700618	52	0.00498479	0.0249551	0.576923
1329322	1329332	1330381	1330701	+	sohB	b1272	inner membrane protein, S49 peptidase family protein	607361	631821	254349	247422	126	717914072	612240118139	238	372964	391500	129567	146563	64	6188653095	63028667346	131	0.00507001	0.0253391	1.96875
NA	2302753	2300267	NA	-	napA	b2206	nitrate reductase, periplasmic, large subunit	33064	36899	13846	14449	3	2048929	681311079	5	105652	64347	36703	24089	6	3025594967	2447737503	12	0.00507672	0.0253451	0.5
NA	4065766	4064363	NA	-	yihO	b3876	putative transporter	2698	4476	1129	1752	0	2215831	3830467	1	1749	2878	607	1077	0	1126675	1134823	0	0.00508841	0.025376
1934604	1934604	1932793	1932793	-	edd	b1851	6-phosphogluconate dehydratase	167119	190178	69985	74474	21	253467968	30462588525	39	123552	100123	42921	37482	10	401799844	4554463586	22	0.0051012	0.0253849	2.1
1057954	1057954	1057262	1057142	-	torR	b0995	response regulator in two-component regulatory system with TorS	24427	13748	10229	5383	5	304567941	174990043	11	57349	35785	19922	13396	11	622181325	487960659	24	0.00510086	0.0253849	0.454545
4022734	4022736	4023512	4023512	+	tatC	b3839	TatABCE protein translocation system subunit	214718	309072	89919	121033	72	26415451544	81054967353	135	179227	136460	62263	51085	36	2263798969	10583796537	72	0.00517672	0.025733	2
1120586	1120586	1119468	1119468	-	solA	b1059	N-methyltryptophan oxidase, FAD-binding	113746	146808	47634	57490	24	1673576900	17432619806	46	82650	85178	28712	31887	13	110394899	2431168522	27	0.00519388	0.0257628	1.84615
4390360	4390360	4389392	4389377	-	psd	b4160	phosphatidylserine decarboxylase	375836	563707	157391	220749	103	145575237790	301796026957	195	335508	313663	116554	117424	59	4938672	32688787487	120	0.00520115	0.0257711	1.74576
2663431	2663442	2664245	2664245	+	suhB	b2533	inositol monophosphatase	153439	457948	64256	179333	81	609728479732	127039295533	151	192277	183064	66796	68532	41	25922885	14539724505	84	0.00532118	0.026326	1.97561
2113159	2113061	2111976	NA	-	rfbB	b2041	dTDP-glucose 4,6 dehydratase, NAD(P)-binding	244204	550428	102267	215548	78	587139073496	220217782720	146	256343	293971	89053	110052	45	10281125934	23253659588	91	0.00532455	0.026326	1.73333
2985594	2985592	2984411	2984406	-	yqeF	b2844	short chain acyltransferase	164510	57776	68893	22625	20	68460134775	11898873016	38	334689	330225	116270	123624	50	828744590	35831412444	101	0.00538783	0.0265819	0.4
NA	4289245	4289811	NA	+	nrfB	b4071	nitrite reductase, formate-dependent, penta-heme cytochrome c	2492	2534	1043	992	0	5459	1745246	1	4646	5565	1614	2083	1	1120936	4615937	3	0.00538517	0.0265819	0
3794929	3794929	3795975	3795978	+	waaF	b3620	ADP-heptose:LPS heptosyltransferase II	441450	551580	184869	216000	101	26450103588	347145935711	191	347698	326878	120789	122371	57	20742426	37720636688	116	0.00540121	0.0265927	1.77193
NA	1645897	1646202	NA	+	ydfV	b1565	Qin prophage; uncharacterized protein	7240	7144	3031	2797	5	211291	21809271	9	5463	5121	1897	1917	3	577	4914663	6	0.00540155	0.0265927	1.66667
1789613	1789613	1789804	1791215	+	ydiE	b1705	hemin uptake protein HemP homolog	7884	6794	3301	2660	8	2372600	24013171	15	15559	18570	5405	6951	15	19627581	68570158	32	0.0054354	0.0267024	0.533333
40386	40386	39244	39122	-	caiA	b0039	crotonobetaine reductase subunit II, FAD-binding	77506	63114	32457	24715	13	937587062	3344707700	25	194003	160160	67396	59958	27	851645435	13249714567	55	0.00543032	0.0267024	0.481481
3204589	3204589	3204221	3204221	-	folB	b3058	bifunctional dihydroneopterin aldolase/dihydroneopterin triphosphate 2'-epimerase	14553	25151	6094	9849	11	165130730	180689162	21	12823	12267	4454	4592	6	59494	42556338	12	0.00547559	0.0268555	1.83333
NA	1089857	1087839	NA	-	pgaB	b1023	poly-beta-1,6-N-acetyl-D-glucosamine (PGA) N-deacetylase outer membrane export lipoprotein	9365	10612	3921	4155	1	211291	59237174	2	23666	29482	8221	11036	2	82701279	132544924	4	0.00547821	0.0268555	0.5
NA	568315	568647	568647	+	emrE	b0543	DLP12 prophage; multidrug resistance protein	8690	17682	3639	6924	8	119797829	94997115	15	8712	8722	3026	3265	4	222294	19367378	9	0.0054867	0.0268685	2
14080	14168	15298	15298	+	dnaJ	b0015	chaperone Hsp40, DnaK co-chaperone	320057	491969	134032	192656	76	120821738244	230871194745	144	249890	322298	86811	120656	45	32325916731	24517781885	91	0.00550191	0.0269144	1.68889
1932766	1932756	1932115	1932112	-	eda	b1850	multifunctional 2-keto-3-deoxygluconate 6-phosphate aldolase and 2-keto-4-hydroxyglutarate aldolase and oxaloacetate decarboxylase	352496	418535	147617	163899	128	5582935445	212462454758	242	327061	216178	113620	80929	75	29743474477	22632687808	151	0.00554154	0.0270796	1.70667
NA	2622234	2622872	2622872	+	purN	b2500	phosphoribosylglycinamide formyltransferase 1	58360	181598	24439	71114	40	69914360464	13566138038	74	74336	79151	25824	29631	21	170672262	1994134369	43	0.00556726	0.0271765	1.90476
136484	136464	135598	135583	-	speE	b0121	spermidine synthase (putrescine aminopropyltransferase)	254427	372904	106548	146030	77	46786650118	138943457183	145	220583	178654	76630	66881	40	1630302444	15679904007	82	0.00557923	0.0272061	1.925
NA	2262365	2261427	2261427	-	fruK	b2168	fructose-1-phosphate kinase	170815	92849	71533	36359	30	35456529743	18483573922	57	94699	79316	32898	29693	16	112914921	2604225864	33	0.00564928	0.0275186	1.875
NA	1588839	1588309	NA	-	ydeS	b1504	putative fimbrial-like adhesin protein	562	485	235	189	0	4259	114801	0	143	348	49	130	0	16565	34972	0	0.00570473	0.0277594
1287622	NA	NA	1287538	-	tyrT	b1231	Tyr tRNA	27893	37209	11680	14571	82	88161604	567448562	154	20411	27172	7090	10172	49	102792712	110785770	101	0.0057149	0.0277796	1.67347
3161146	3161146	3158927	3158927	-	ygiQ	b4469	Radical SAM superfamily protein	216159	515761	90522	201973	35	564632057789	187908997520	65	279914	216695	97241	81122	19	5449735642	20407066565	40	0.00573108	0.0277996	1.84211
NA	4595990	4597012	NA	+	yjjN	b4358	L-galactonate oxidoreductase	3207	2324	1343	910	0	925417	2124128	1	6179	5095	2146	1907	0	222294	5701570	1	0.00572525	0.0277996
1679557	1679557	1680939	NA	+	ydgI	b1605	putative arginine/ornithine antiporter transporter	35361	84620	14808	33137	9	7418174713	1933018957	17	41823	40357	14529	15108	5	1858635	390679461	10	0.00578085	0.0280116	1.8
4518454	4518527	4518802	4518822	+	insA	b4294	IS1 repressor TnpA	22481	15551	9414	6089	14	123328659	173106116	28	41195	49467	14311	18518	29	216919234	476307797	59	0.00584731	0.0282743	0.482759
NA	2386934	2387437	NA	+	yfbM	b2272	DUF1877 family protein	11099	13509	4648	5290	5	2381486	85838602	9	9076	7601	3152	2845	2	405416	17358925	5	0.0058908	0.0284547	2.5
1697057	1697052	1696462	1696460	-	uidR	b1618	transcriptional repressor	266247	133637	111498	52332	72	123520006898	39702924345	138	558511	546272	194025	204504	166	1938793820	179443061415	337	0.00599917	0.0289479	0.433735
2740069	2740069	2738948	2738948	-	tyrA	b2600	fused chorismate mutase T/prephenate dehydrogenase	87685	133604	36720	52319	21	5037281562	10954087499	39	68742	75922	23880	28422	11	260709656	1713631013	23	0.00616214	0.0297032	1.90909
3339255	3339248	3338466	3338462	-	mlaE	b3194	ABC transporter maintaining OM lipid asymmetry, inner membrane permease protein	148107	200519	62023	78523	47	5764019897	28843742199	89	115105	105912	39987	39649	25	510697	4454296619	50	0.00618687	0.0297913	1.88
1162625	1162638	1163279	NA	+	lpoB	b1105	OM lipoprotein stimulator of MrcB transpeptidase	230941	348141	96713	136332	96	47177228989	112405699148	181	174173	186310	60507	69747	49	1433430814	13735205561	101	0.0064008	0.0306841	1.95918
NA	739507	740925	740937	+	phr	b0708	deoxyribodipyrimidine photolyase, FAD-binding	230479	321358	96519	125844	41	22915812265	97050445456	78	133795	203421	46480	76153	21	23573903509	12420414516	43	0.00640554	0.0306841	1.95238
518279	518279	517425	517396	-	ybbN	b0492	DnaK co-chaperone, thioredoxin-like protein	283087	415491	118550	162707	87	61201624437	173435649320	164	245511	229116	85290	85772	49	1196952	19387539436	100	0.00639375	0.0306841	1.77551
1007710	1007844	1009952	1009952	+	rlmL	b0948	fused 23S rRNA m(2)G2445 and m(7)G2069 methyltransferase, SAM-dependent	258816	475430	108386	186179	37	238243605557	190641520810	69	278919	229430	96895	85890	21	2180620658	21028617656	43	0.00639458	0.0306841	1.7619
NA	3455398	3453929	NA	-	gspA	b3323	general secretory pathway component, cryptic	5479	3654	2294	1430	0	4857323	6370480	1	2006	4354	696	1629	0	5840910	1866514	0	0.00638365	0.0306841
NA	1920223	1921662	NA	+	rsmF	b1835	16S rRNA m(5)C1407 methyltransferase, SAM-dependent	63166	122927	26452	48138	13	11106946845	6467296774	25	67786	60400	23548	22611	7	5901190	1098304213	16	0.00649688	0.0310893	1.85714
990371	990356	989154	989154	-	pncB	b0931	nicotinate phosphoribosyltransferase	286443	447150	119956	175105	65	104340844149	191293453203	122	257710	252037	89528	94353	37	301409953	21181898590	76	0.00653958	0.0312612	1.75676
NA	677415	678842	NA	+	djlB	b0646	putative HscC co-chaperone, uncharacterized J domain-containing protein	5144	4163	2154	1630	0	1462712	6593757	1	3561	3045	1237	1139	0	26164	1929519	0	0.00658286	0.0314355
3081861	3081913	3082671	3082671	+	loiP	b2936	Phe-Phe periplasmic metalloprotease, OM lipoprotein; low salt-inducible; heat shock protein that binds Era	521023	302132	218192	118315	116	433991455214	242703119801	221	1345063	1190200	467272	445567	297	11130316210	1217290509856	601	0.00664026	0.0316769	0.390572
NA	1779301	1778390	NA	-	ydiP	b1696	putative DNA-binding transcriptional regulator	20262	20488	8485	8023	4	1081196	190640361	9	14080	12416	4891	4648	2	231327	46336620	5	0.00665505	0.0317146	2
NA	1102127	1101711	NA	-	csgF	b1038	curli nucleation outer membrane protein	681	3178	285	1244	0	6239204	970018	1	817	1227	283	459	0	106658	366718	0	0.00668956	0.0318462
NA	4193576	4192821	NA	-	thiF	b3992	adenylyltransferase, modifies ThiS C-terminus	4360	4675	1825	1830	1	21	6084532	2	9607	8137	3337	3046	2	356544	19968817	4	0.00684041	0.0325307	0.5
1947383	1947376	1946855	1946855	-	ruvC	b1863	component of RuvABC resolvasome, endonuclease	101313	177740	42427	69603	57	19090147609	19947454942	107	104816	78879	36412	29529	31	707018313	2904290434	63	0.00686052	0.0325928	1.83871
NA	373868	374881	NA	+	mhpE	b0352	4-hyroxy-2-oxovalerate/4-hydroxy-2-oxopentanoic acid aldolase, class I	4628	7543	1938	2953	1	7149620	12545761	2	10701	13868	3717	5191	2	17504832	41500907	4	0.0068709	0.0326085	0.5
2689557	2689506	2688793	NA	-	yfhG	b2555	putative outer membrane protein modulating the QseEF response	36451	67086	15264	26271	15	2181571890	1455843359	29	36808	36949	12787	13832	9	7667319	295564532	18	0.00692411	0.0328273	1.66667
NA	1501562	1502155	1502276	+	tehB	b1430	tellurite, selenium methyltransferase, SAM-dependent; tellurite, selenium resistance protein	129030	154181	54034	60377	51	581127363	20719963718	96	96564	90482	33546	33873	28	471719	3039211225	56	0.00694647	0.0328994	1.82143
2025313	NA	NA	2025227	-	dsrA	b1954	-	11092	5823	4645	2280	20	54445105	40378080	39	13435	29246	4667	10948	43	567587892	95921857	89	0.00698972	0.0330704	0.465116
NA	1464471	1465061	1465083	+	paaY	b1400	putative hexapeptide repeat acetyltransferase	71506	75927	29945	29733	26	166713	3787917870	50	93343	267628	32427	100190	54	171059148106	14114993311	112	0.00705814	0.0333598	0.481481
NA	2832289	2830775	NA	-	norR	b2709	anaerobic nitric oxide reductase DNA-binding transcriptional activator	36208	35753	15163	14000	5	9911872	727495592	9	31623	23754	10985	8892	3	40607875	140346960	6	0.00706565	0.0333612	1.66667
NA	1601490	1603025	NA	+	lsrA	b1513	autoinducer 2 import ATP-binding protein	23317	8722	9764	3415	2	582447523	134944202	4	30398	47650	10560	17838	4	808337874	351940147	9	0.00709665	0.0334733	0.5
NA	2715423	2716010	NA	+	eamB	b2578	cysteine and O-acetylserine exporter	9197	10559	3851	4134	3	333470	57949597	6	6351	7734	2206	2895	2	2821572	11337349	4	0.00713704	0.0336294	1.5
NA	1634885	1634310	NA	-	tfaQ	b1546	Qin prophage; putative tail fiber assembly protein	3695	8138	1547	3186	2	22581546	11116051	4	4015	4375	1394	1637	1	231327	3106426	2	0.00715115	0.0336615	2
NA	653862	654542	NA	+	citB	b0620	response regulator in two-component regulatory system with CitA	12071	19860	5055	7777	5	76294897	129499804	9	11491	9678	3991	3623	2	626323	29196085	5	0.00718663	0.033794	2.5
1570644	1570489	1568954	1568926	-	gadC	b1492	glutamate:gamma-aminobutyric acid antiporter	286882	248569	120139	97340	37	12524543999	90105530110	70	663827	901932	230612	337650	90	512454334579	402187017109	184	0.00720653	0.0338531	0.411111
4527977	NA	NA	4528066	+	ryjB	b4624	-	5182	1843	2170	721	8	16800738	3852369	16	6418	7756	2229	2903	14	2676379	11616998	28	0.00725435	0.034043	0.571429
668220	668217	666316	666314	-	mrdA	b0635	transpeptidase involved in peptidoglycan synthesis (penicillin-binding protein 2)	88285	189449	36971	74188	15	40601611889	19651143148	29	95218	87438	33078	32733	8	536456	2892710110	17	0.00726808	0.0340728	1.875
3611865	3611865	3612914	3612914	+	yhhT	b3474	UPF0118 family putative transporter	60414	81510	25300	31919	14	643673651	3352286932	27	38096	66197	13234	24781	8	2447315760	598408765	18	0.00733931	0.0343692	1.75
NA	4475437	4477251	NA	+	yjgL	b4253	uncharacterized protein	21185	25604	8871	10026	2	9749024	248309838	5	11814	19234	4104	7200	1	103916925	60145186	3	0.00736751	0.0344339	2
NA	2153737	2153681	NA	-	ibsB	b4668	toxic membrane protein	1090	641	456	251	3	153810	228367	6	1071	2288	372	856	5	1208906	754827	10	0.00741368	0.0346147	0.6
478630	478617	477067	476958	-	ylaB	b0457	putative membrane-anchored cyclic-di-GMP phosphodiesterase	267591	245400	112061	96099	35	5323209281	77461041069	67	157408	161766	54683	60559	18	483682410	10983358708	37	0.00743623	0.0346702	1.94444
NA	1813132	1812329	NA	-	ydjO	b1730	uncharacterized protein	1889	3643	791	1426	0	2319648	2046351	1	751	2491	260	932	0	2657359	731123	0	0.0074406	0.0346702
1769055	1769074	1770186	1770186	+	ydiK	b1688	UPF0118 family inner membrane protein	101257	128630	42404	50371	22	1004318758	12407912951	41	71175	80970	24726	30312	12	428357367	1958845738	24	0.00745112	0.0346842	1.83333
4527537	4527537	4526905	4526905	-	sgcE	b4301	putative epimerase	18778	14275	7863	5590	5	49499721	139295182	10	38555	40989	13393	15344	11	34306908	362868579	22	0.00758101	0.0352532	0.454545
141399	141431	141967	142206	+	hpt	b0125	hypoxanthine phosphoribosyltransferase	213111	385970	89246	151146	119	137664373558	122660134132	223	198905	186684	69099	69887	63	3894277	15078212122	129	0.00762105	0.0354027	1.88889
NA	2575003	2574302	NA	-	eutQ	b2460	RmlC-like cupin domain protein	9294	6542	3892	2561	2	13702241	32404277	4	20842	17850	7240	6682	4	1700928	81445889	9	0.0076285	0.0354027	0.5
159126	159126	157729	NA	-	pcnB	b0143	poly(A) polymerase	309721	667787	129704	261507	74	844470949975	326175214971	139	368282	310519	127940	116247	43	2522239299	38325536479	87	0.00766743	0.0355119	1.72093
1500573	1500573	1501565	NA	+	tehA	b1429	potassium-tellurite ethidium and proflavin transporter	73858	79683	30930	31204	16	308578	4206738005	31	56624	58023	19671	21721	10	38634319	729774806	20	0.00768502	0.0355577	1.6
NA	3207371	3207976	NA	+	ttdB	b3062	L-tartrate dehydratase, beta subunit	2071	2634	867	1031	0	90030	1550631	1	1308	1386	454	518	0	9410	565248	0	0.00769485	0.0355675
NA	580834	581379	NA	+	nohD	b0560	DLP12 prophage; DNA packaging protein	5862	3729	2454	1460	1	6799724	7063158	3	3169	3662	1100	1370	1	297877	2113216	2	0.00775791	0.035823	1
NA	1777196	1778347	NA	+	ydiO	b1695	putative acyl-CoA dehydrogenase	4570	3693	1913	1446	0	1109498	5135342	1	2734	2994	949	1120	0	99534	1580261	0	0.0078248	0.0360958
NA	2230385	2229438	NA	-	dusC	b2140	tRNA-dihydrouridine synthase C	22903	35570	9591	13929	6	233484964	426086893	12	25113	17416	8724	6519	3	46019801	92680635	8	0.00787648	0.0362706	2
2437950	2437950	2438945	2438945	+	flk	b2321	putative flagella assembly protein	97021	156725	40630	61373	27	9982878100	16221422870	51	83869	84769	29135	31734	15	68280886	2454400550	30	0.00787842	0.0362706	1.8
205117	205126	208608	208608	+	dnaE	b0184	DNA polymerase III alpha subunit	357544	577103	149731	225994	28	227152400206	297791344718	53	349347	313725	121362	117447	16	182524126	35205751776	34	0.00792712	0.0364584	1.75
NA	1953442	1954413	1954413	+	cmoB	b1871	tRNA (cmo5U34)-carboxymethyltransferase, carboxy-SAM-dependent	91404	169315	38277	66304	28	20556438739	17225375160	53	87474	85639	30388	32060	15	23688145	2592008088	32	0.00795625	0.0365559	1.86667
4058267	4058407	4060230	4060230	+	typA	b3871	GTP-binding protein	1246550	2976727	522027	1165693	248	37979511232353	20448725793990	462	1175321	974826	408304	364939	104	58600112155	782325384087	211	0.00796927	0.0365794	2.38462
3561483	3561452	3560622	3560325	-	glpG	b3424	rhomboid intramembrane serine protease	92944	143993	38922	56388	30	6607365010	13460375989	57	86625	71419	30093	26736	16	126196488	2111540581	34	0.00802729	0.036809	1.875
NA	2670908	2671228	NA	+	hcaC	b2540	3-phenylpropionate dioxygenase, ferredoxin subunit	4296	4930	1799	1930	3	52510	6393633	5	3535	3046	1228	1140	1	20207	1920599	3	0.00807543	0.0369019	3
4051857	4052045	4053418	4053776	+	hemN	b3867	coproporphyrinogen III oxidase, SAM and NAD(P)H dependent, oxygen-independent	572632	701196	239805	274590	99	34522705549	641828763741	187	420583	382631	146109	143243	52	86342943	73863132856	105	0.00807033	0.0369019	1.90385
2448450	2448440	2447508	2447474	-	prmB	b2330	N5-glutamine methyltransferase	280126	443931	117310	173844	83	110740714222	186142322917	156	280328	235974	97385	88340	49	1361898001	21441005944	99	0.0080676	0.0369019	1.69388
2056833	2056858	2057574	2057574	+	yeeN	b1983	UPF0082 family protein	185232	294604	77571	115367	71	42134129134	60614209042	134	147123	151700	51110	56790	37	445861539	9356967509	75	0.00821744	0.0374946	1.91892
3172528	3172530	3173111	3173141	+	mdaB	b3028	NADPH quinone reductase	141598	179695	59298	70369	59	2212139197	25127992616	111	130257	82306	45251	30812	32	4184591678	3991305802	65	0.00823122	0.0375204	1.84375
3708692	NA	NA	3708616	-	proK	b3545	Pro tRNA	1773	1689	742	661	4	16565	789838	9	3675	3111	1276	1164	7	36048	2036893	15	0.00827424	0.0376793	0.571429
225759	NA	NA	228662	+	rrlH	b0204	23S ribosomal RNA of rrnH operon	4382037	1246353	1835100	488074	207	223494249644230	48705231923731	399	13593583	17866957	4722388	6688738	964	554051301311471	486744275860833	1964	0.0083396	0.0379394	0.21473
NA	143702	144472	144572	+	yadH	b0128	inner membrane putative ABC superfamily transporter permease	129686	172177	54309	67424	41	3322063396	22866183893	78	98663	101804	34275	38111	23	173809152	3543294896	46	0.00842016	0.0382682	1.78261
1308645	1308645	1307185	1307185	-	clsA	b1249	cardiolipin synthase 1	175585	202207	73531	79184	27	440791881	34156504627	52	117550	128689	40836	48176	15	824963148	5562863731	30	0.00852324	0.0386985	1.8
1031428	1031418	1030759	1030755	-	yccA	b0970	HflBKC-binding inner membrane protein, UPF0005 family	1100299	1378333	460781	539758	402	247039001788	4544742440881	757	705020	674998	244922	252694	186	946330213	279025381658	376	0.00860956	0.0389842	2.16129
4460508	4460364	4459900	4459900	-	nrdG	b4237	anaerobic ribonucleotide reductase activating protein	45890	58875	19217	23055	24	174026719	1506638057	45	53996	22808	18758	8538	14	1825770371	317238407	29	0.0086115	0.0389842	1.71429
2239349	2239289	2237769	2237762	-	mglA	b2149	fused methyl-galactoside transporter subunits of ABC superfamily: ATP-binding components	147419	82231	61735	32201	16	23309741349	12884744862	30	405491	266370	140866	99719	39	51662525102	36213208919	79	0.00860363	0.0389842	0.410256
NA	1780401	1781339	NA	+	ydiR	b1698	putative electron transfer flavoprotein, FAD-binding subunit	8977	9597	3759	3758	2	1	51437226	4	6143	7514	2134	2812	1	2714658	10235198	2	0.00871794	0.0394273	2
NA	3623399	3623782	NA	+	yhhH	b3483	putative immunity protein for putative polymorphic toxin RhsB	7621	3389	3191	1327	3	30749225	9848724	5	9182	12513	3189	4684	5	18109359	32016276	10	0.00874061	0.0394614	0.6
2364554	2364554	2364979	2364979	+	nudI	b2251	nucleoside triphosphatase	20284	20794	8494	8142	10	562945	192924698	19	51408	43050	17859	16116	19	26174470	503266156	39	0.0087426	0.0394614	0.526316
508218	508218	508559	508562	+	ybaQ	b0483	putative DNA-binding transcriptional regulator	41156	29719	17235	11638	22	430384635	712196772	42	27436	27917	9531	10451	14	5647481	141757493	29	0.00878538	0.0395771	1.57143
NA	2990360	2989935	NA	-	yqeK	b2849	uncharacterized protein	618	363	258	142	0	39215	105480	0	297	193	103	72	0	1654	33382	0	0.00878261	0.0395771
2530176	2530176	2528161	2528160	-	ligA	b2411	DNA ligase, NAD(+)-dependent	240030	383402	100519	150141	33	80980832997	136463002005	62	235911	186424	81955	69790	18	2773531358	16726411894	37	0.00886082	0.039878	1.83333
NA	3805950	3805153	3805153	-	waaP	b3630	kinase that phosphorylates core heptose of lipopolysaccharide	45416	66243	19019	25940	15	716422561	1694679635	28	39153	40421	13601	15132	8	19173645	362738863	18	0.00887794	0.0399161	1.875
NA	1328357	1327767	1326743	-	btuR	b1270	cob(I)yrinic acid a,c-diamide adenosyltransferase	53241	67966	22296	26615	21	231038163	2030392847	41	44416	41902	15430	15686	13	262143	433351054	26	0.00893863	0.0401347	1.61538
NA	637618	636716	NA	-	ybdO	b0603	putative DNA-binding transcriptional regulator	2549	2572	1067	1007	0	8059	1802372	1	4306	5764	1495	2157	0	2563440	4516489	2	0.00894395	0.0401347
144573	144577	145017	145017	+	yadI	b0129	putative PTS Enzyme IIA	66968	47403	28044	18563	27	1524803790	1819092709	52	143926	119684	49999	44805	53	359723387	6350561225	107	0.00900098	0.0403513	0.509434
2303878	2303905	2304393	2305043	+	eco	b2209	ecotin, a serine protease inhibitor	512972	428106	214821	167647	206	71721686248	309422359629	391	351660	323515	122166	121112	122	7826750	37793755108	248	0.0090737	0.0406379	1.68852
2712764	2712764	2712027	2712027	-	trmN	b2575	tRNA1(Val) (adenine(37)-N6)-methyltransferase	50375	63868	21095	25010	16	182524126	1779208742	31	41712	39842	14490	14915	9	884912	383728554	19	0.0091208	0.0408092	1.77778
2381027	2381027	2380722	2380722	-	elaB	b2266	DUF883 family protein, putative membrane-anchored ribosome-binding protein	567952	820748	237845	321406	486	282860766629	752443152769	913	300657	543804	104447	203580	245	426272978209	91061664254	503	0.00914814	0.0408918	1.98367
NA	2089465	2089211	2089139	-	yoeB	b4539	toxin of the YoeB-YefM toxin-antitoxin system	39333	38435	16471	15051	32	16005013	844024226	61	108292	72961	37620	27313	63	1863294373	2813256175	127	0.00917906	0.0409903	0.507937
NA	335022	334525	NA	-	yahC	b0317	putative inner membrane protein	2259	2526	946	989	1	3625	1595698	1	5406	4161	1878	1557	1	451212	3889367	3	0.009238	0.0412136	1
4043418	4043418	4044044	4044044	+	dsbA	b3860	periplasmic protein disulfide isomerase I	270456	460143	113261	180193	124	166067684740	189175171239	234	305665	228794	106187	85652	75	9744314751	22272223400	152	0.00929586	0.0414317	1.65333
NA	155426	152829	NA	-	htrE	b0139	putative outer membrane usher protein	2952	2995	1236	1172	0	9410	2547949	0	1700	2147	590	803	0	168611	866038	0	0.00931033	0.0414561
1890547	1890532	1889951	1889951	-	yeaY	b1806	Slp family lipoprotein, RpoE-regulated	298496	247337	125003	96857	100	20766535326	96322891851	190	173739	179866	60356	67335	54	730916375	13307027925	109	0.00942735	0.0419367	1.85185
3263660	3263660	3262452	3262419	-	tdcD	b3115	propionate kinase/acetate kinase C, anaerobic	1427404	1187447	597765	465007	231	859230506340	5121800417988	439	761594	704519	264576	263746	107	4411145	322801942855	218	0.0094635	0.042057	2.15888
4315102	4315102	4314344	NA	-	phnP	b4092	5-phospho-alpha-D-ribosyl 1,2-cyclic phosphate phosphodiesterase	18865	33600	7900	13157	7	370284189	325823760	13	15694	21121	5452	7906	4	59492599	76757624	8	0.00954009	0.0423565	1.75
NA	2059690	2058203	NA	-	yeeO	b1985	putative multdrug exporter, MATE family	30643	29282	12832	11466	4	14582959	463363306	8	17811	26786	6187	10027	2	174244445	101229455	5	0.00957653	0.0424774	2
3102857	3102852	3102133	NA	-	trmI	b2960	tRNA m(7)G46 methyltransferase, SAM-dependent	135253	205979	56640	80661	50	14196543118	27612143511	95	110471	113217	38377	42384	27	192988068	4600016311	56	0.00960271	0.0425526	1.85185
3000308	3000345	3002603	3002603	+	xdhA	b2866	xanthine dehydrogenase, molybdenum binding subunit	269216	258145	112741	101090	25	2500550872	85008744548	47	139743	196449	48546	73543	13	15620500407	12320843119	27	0.00968339	0.042869	1.92308
21407	21407	22348	22348	+	ribF	b0025	bifunctional riboflavin kinase/FAD synthetase	294594	416807	123369	163222	80	47848734006	180209425715	152	246928	268869	85782	100654	48	4492111313	21538511476	98	0.00972801	0.0430252	1.66667
3896609	3896609	3895272	3895259	-	purP	b3714	adenine permease, high affinity; adenine:H+ symporter	131322	392076	54994	153537	41	420209509398	77961442493	77	156873	171126	54497	64063	21	1557818686	11650638887	44	0.00978366	0.0432299	1.95238
2234002	2234033	2235271	NA	+	preT	b2146	dihydropyrimidine dehydrogenase, NADH-dependent, subunit N	846338	693620	354427	271623	133	276749704131	1049514650878	252	3075698	1832598	1068492	686057	352	10886852047884	6438553749111	708	0.00984006	0.0434375	0.377841
792063	792055	791039	791037	-	galE	b0759	UDP-galactose-4-epimerase	604314	354982	253073	139011	101	596901077559	327957506386	192	1654945	1173249	574925	439221	247	905704160996	1605876809201	498	0.00986308	0.0434559	0.408907
2598865	2598865	2597831	2597825	-	bamC	b2477	BamABCDE complex OM biogenesis lipoprotein	929807	1458403	389382	571114	247	1825573739516	4139974724438	464	700140	647942	243227	242565	115	2563440	265738538047	234	0.00992854	0.0435365	2.14783
NA	3111126	3110590	NA	-	yghD	b2968	putative membrane-anchored secretion pathway M-type protein	5079	8070	2126	3160	2	7475036	16234913	4	5206	4643	1808	1738	1	11668	4222974	3	0.00991694	0.0435365	2
467409	467412	468230	468230	+	cof	b0446	thiamine pyrimidine pyrophosphate hydrolase; HMP-PP phosphatase	145826	127747	61068	50026	35	2198257623	19629055937	67	91996	95250	31959	35658	20	159281903	3057294616	41	0.00990811	0.0435365	1.75
4528917	4528917	4528111	4528035	-	sgcQ	b4303	putative nucleoside triphosphatase	59171	28202	24779	11043	11	3712177057	1071432618	22	108979	93135	37859	34866	22	95812061	3581336801	45	0.00992318	0.0435365	0.5
3215598	NA	NA	3215673	+	ileX	b3069	Ile tRNA	67	236	28	92	0	9410	20428	0	92	74	31	27	0	12	4036	0	0.00991879	0.0435365
675004	675018	675500	675861	+	ybeL	b0643	DUF1451 family protein	1158792	641689	485276	251287	399	3348367088298	1830406617382	762	3317036	2994890	1152332	1121177	1163	26499069192	10441724085709	2353	0.0100797	0.0441571	0.343078
NA	1883188	1884633	NA	+	yeaV	b1801	putative transporter	7193	3815	3012	1493	0	18814942	9775943	1	10319	11208	3584	4195	1	2114775	31037294	2	0.0100936	0.0441763	0
NA	1105414	1105725	NA	+	ymdA	b1044	uncharacterized protein	3403	2290	1425	896	1	1496440	2316234	3	1753	1910	608	715	1	32309	817461	2	0.0101165	0.0442346	1
146968	146968	147870	NA	+	yadD	b0132	transposase_31 family protein	49656	31026	20794	12149	9	1221799678	910219867	18	31109	31877	10807	11933	6	9171833	188661415	12	0.0101267	0.0442371	1.5
NA	3596403	3595477	NA	-	livH	b3457	leucine/isoleucine/valine transporter subunit	6690	6816	2801	2669	1	53473	17970356	2	18157	10658	6307	3989	2	51884333	52215910	5	0.0101416	0.0442603	0.5
1243080	1243080	1242166	1242072	-	ldcA	b1192	murein tetrapeptide carboxypeptidase; LD-carboxypeptidase A	69179	81651	28970	31974	17	96659341	4005014883	33	57081	57585	19829	21557	11	25637104	729461273	22	0.0102012	0.0444785	1.54545
2637473	2637356	2635884	2635884	-	der	b2511	GTPase; multicopy suppressor of ftsJ	362204	637061	151683	249474	72	412554505628	347762056062	136	365071	334370	126825	125175	42	22946976	43505776133	85	0.0102163	0.0445021	1.71429
1704313	1704308	1703268	1702219	-	ydgJ	b1624	putative oxidoreductase	252524	289538	105751	113383	55	905932986	92393356057	105	168240	182624	58446	68367	30	1700188559	13157392925	60	0.0102594	0.0446131	1.83333
NA	898518	899645	899645	+	rlmC	b0859	23S rRNA m(5)U747 methyltransferase, SAM-dependent	32922	58710	13787	22990	8	1419693598	1133287479	16	40698	28605	14138	10708	5	132883143	239421713	11	0.0102611	0.0446131	1.6
NA	2494698	2494973	NA	+	ypdI	b2376	putative lipoprotein involved in colanic acid biosynthesis	6958	3345	2913	1309	4	21441466	8220528	7	10219	9770	3550	3657	6	32309	25639687	13	0.0103745	0.0450635	0.666667
NA	1894805	1896166	NA	+	pabB	b1812	aminodeoxychorismate synthase, subunit I	51235	85244	21456	33381	10	2644016368	2921122289	20	51147	51341	17768	19220	6	16884332	571313042	13	0.0104893	0.0455192	1.66667
NA	2879772	2878855	NA	-	ygbT	b2755	multifunctional endonuclease Cas1, CRISPR adaptation protein; DNA repair enzyme	16776	20399	7025	7988	4	6301844	164805881	8	11570	13143	4019	4920	2	5371605	41730169	4	0.0107034	0.0464049	2
NA	578327	578509	NA	+	rzoD	b4510	DLP12 prophage; putative lipoprotein	1135	1198	475	469	1	32	365035	2	3272	1204	1136	450	2	2792170	1030743	4	0.0107456	0.0465442	0.5
NA	1203822	1204160	NA	+	ymfM	b1148	e14 prophage; uncharacterized protein	1006	1744	421	682	0	274605	490149	1	3054	2119	1060	793	1	290000	1342854	2	0.0108896	0.0470796	0
2691098	2691098	2689671	2689671	-	glrK	b2556	sensor protein kinase regulating glmY sRNA in two-component system with response regulator GlrR	64639	83768	27069	32803	11	456102505	3822595462	20	53233	59931	18493	22435	7	185559798	707980896	14	0.0109325	0.0472206	1.57143
1161869	1161885	1162244	1162246	+	hinT	b1103	purine nucleoside phosphoramidase, dadA activator protein	223721	269171	93689	105408	146	2535720251	66647854841	276	152435	162807	52955	60949	77	1012506804	10703667509	158	0.0109541	0.0472698	1.8961
NA	1559910	1559014	NA	-	ddpC	b1485	D-ala-D-ala transporter subunit	9387	6423	3931	2515	1	15897023	31895528	3	18843	18493	6546	6923	3	663723	77667227	7	0.0110052	0.0474459	0.333333
264007	264007	263690	263690	-	yafW	b0246	CP4-6 prophage; antitoxin of the YkfI-YafW toxin-antitoxin system	7871	13630	3296	5337	7	38228507	67071018	13	9203	6333	3197	2370	4	4372985	14303976	8	0.0110425	0.0475621	1.75
686783	686669	685929	NA	-	gltJ	b0654	glutamate, aspartate ABC transporter permease subunit	122167	85608	51160	33524	30	6762763835	9442308711	57	271324	302502	94257	113245	68	8074472142	24524047342	140	0.0110605	0.0475953	0.441176
1097652	NA	NA	1097565	-	serX	b1032	Ser tRNA	865	1631	362	638	3	314011	412720	5	431	881	149	329	1	112568	173211	2	0.0111935	0.0481225	3
1813663	1813663	1813421	1813421	-	cedA	b1731	cell division modulator	11780	14768	4933	5783	11	4670565	97277465	22	8069	10425	2803	3902	6	8652844	22008805	13	0.0112093	0.0481455	1.83333
2617578	2617578	2617937	2617986	+	yfgD	b2495	putative oxidoreductase	175141	248503	73345	97314	126	14122897368	43454420084	237	149888	128420	52070	48075	68	191603888	7449114295	139	0.0112237	0.0481626	1.85294
1805165	1805165	1805272	1805272	+	yniD	b4535	uncharacterized protein	5924	4596	2480	1799	10	2743583	8517805	19	3263	4411	1133	1651	6	1422837	2643398	12	0.0113538	0.0486756	1.66667
2062260	NA	NA	2062335	+	asnV	b1989	Asn tRNA	1813	2977	759	1165	6	792914	1583837	12	1310	1513	455	566	3	35284	605315	6	0.0114142	0.048889	2
1270345	1270345	1270238	NA	-	ldrC	b4423	toxic polypeptide, small	3954	10176	1655	3984	14	52477226	19597716	26	6626	4108	2301	1537	8	3615664	5004904	17	0.0114399	0.0489539	1.75
3786838	3786838	3788097	3788097	+	envC	b3613	activator of AmiB,C murein hydrolases, septal ring factor	168914	254373	70737	99613	36	22082736217	43283119989	67	147491	130605	51238	48893	19	53346623	7447176173	39	0.0114661	0.0490205	1.89474
NA	1262877	1262026	1262026	-	ispE	b1208	4-diphosphocytidyl-2-C-methylerythritol kinase	312646	437966	130929	171508	94	49967454128	200937358156	177	307940	266430	106977	99741	60	797187618	24389726476	121	0.0114921	0.0490406	1.56667
3235875	3235875	3234739	3234739	-	rlmG	b3084	23S rRNA m(2)G1835 methyltransferase, SAM-dependent	86774	159215	36339	62348	23	17181488159	14865968113	43	97255	72306	33786	27068	13	667021763	2453172496	26	0.011672	0.0497625	1.76923
NA	281983	280829	NA	-	yagA	b0267	CP4-6 prophage; putative DNA-binding transcriptional regulator	1116	1048	467	410	0	7128	319125	0	1715	2314	595	866	0	300536	919140	0	0.0117672	0.0501221
NA	4493351	4492587	NA	-	idnO	b4266	5-keto-D-gluconate-5-reductase	28473	27508	11923	10772	7	9668189	389227694	14	21162	20547	7351	7692	4	521649	90952547	9	0.0117781	0.0501222	1.75
NA	2804815	2806017	NA	+	proV	b2677	glycine betaine transporter subunit	8235	13030	3448	5102	1	23080712	65909961	3	5347	9873	1857	3696	1	29768730	14151451	2	0.0118113	0.050217	1
3340116	3340065	3339256	3339256	-	mlaF	b3195	ABC transporter maintaining OM lipid asymmetry, ATP-binding protein	181193	251903	75879	98645	57	12481079825	45833325178	107	138114	144627	47980	54143	31	542331988	7932812733	63	0.0118315	0.0502567	1.83871
111044	111044	111433	111471	+	mutT	b0099	nucleoside triphosphate pyrophosphohydrolase, marked preference for dGTP	35324	44826	14792	17553	22	78944785	882168726	41	37538	25602	13040	9584	14	135313449	186263090	29	0.0118934	0.050473	1.57143
4150265	4150265	4148532	4148465	-	eptC	b3955	LPS heptose I phosphoethanolamine transferase	144707	261664	60600	102468	25	53861856981	39303757906	47	140191	129749	48702	48573	13	50607	6815017471	28	0.0119888	0.0508313	1.92308
NA	3461974	3462351	NA	+	gspI	b3330	general secretory pathway component, cryptic	1939	1779	812	696	1	39215	941367	1	2229	4843	774	1813	1	7562089	2310103	3	0.0122117	0.0517287	1
NA	4544304	4545029	NA	+	fimC	b4316	periplasmic chaperone	26264	21737	10998	8512	7	61371495	269618424	13	13831	20107	4804	7527	4	76362196	68359931	8	0.0123256	0.0521631	1.75
3853001	3852988	3852890	3852875	-	ivbL	b3672	ilvB operon leader peptide	46489	29060	19468	11379	81	1041625535	811925784	155	77941	94012	27076	35194	154	1050610454	2576652426	314	0.0123908	0.0523911	0.525974
791029	791029	789983	789981	-	galT	b0758	galactose-1-phosphate uridylyltransferase	488412	329240	204536	128931	83	222477065681	238999597720	159	1408557	972738	489330	364157	202	746087204222	1019403224040	407	0.0124289	0.0525043	0.410891
3254319	3254319	3255020	3255034	+	yhaK	b3106	redox-sensitive bicupin	22707	13191	9509	5165	5	234260769	159164499	10	47570	35467	16525	13277	10	116584940	395659709	21	0.0125	0.052756	0.5
2509633	2509426	2508461	2508461	-	glk	b2388	glucokinase	415583	653620	174037	255959	118	269727555558	422403483096	222	427025	313645	148347	117417	68	26042088665	54374529502	137	0.012559	0.0529567	1.73529
1357674	1357668	1357423	1357326	-	ymjA	b1295	DUF2543 family protein	30837	34592	12913	13546	28	2302153	579286790	53	25003	26515	8686	9926	18	11560484	124612750	37	0.012654	0.0533086	1.55556
3338461	3338461	3337910	3337910	-	mlaD	b3193	ABC transporter maintaining OM lipid asymmetry, anchored periplasmic binding protein	123384	169443	51670	66354	56	4357029568	21809739003	106	107579	95209	37372	35642	32	25708376	3614865925	66	0.0126782	0.053362	1.75
NA	237335	238120	NA	+	yafT	b0217	lipoprotein	9911	16173	4150	6333	3	44925516	93815703	6	8937	9432	3104	3530	2	889911	21557486	4	0.0128244	0.0539281	1.5
3401333	3401087	3400044	3400044	-	mreB	b3251	cell wall structural complex MreBCD, actin-like component MreB	757417	1475094	317189	577650	229	4330584268579	3445864519992	428	666119	629654	231408	235719	110	230012420	245812161834	223	0.0128469	0.0539732	2.08182
NA	2807132	2808124	NA	+	proX	b2679	glycine betaine transporter subunit	24926	33550	10438	13138	6	74823331	428616097	11	24832	19630	8626	7348	3	12429053	99093961	8	0.0129182	0.0542236	2
3563640	3575071	3575664	3575669	+	yhgN	b3434	UPF0056 family inner membrane protein	40760	61549	17069	24102	18	744563080	1431085663	34	40824	35230	14182	13188	11	6799724	319486359	23	0.012942	0.054225	1.63636
956632	956632	954872	954872	-	ycaO	b0905	ribosomal protein S12 methylthiotransferase accessory factor	152201	420771	63738	164774	34	446176560607	105933293879	64	220393	167188	76564	62589	19	3869085862	15101489644	39	0.0131025	0.054752	1.78947
554594	554611	555996	555996	+	cysS	b0526	cysteinyl-tRNA synthetase	255291	449413	106910	175991	54	179153246654	175499999484	102	289163	243641	100454	91210	34	1434920544	22248920249	69	0.0131034	0.054752	1.58824
NA	2259296	2258355	NA	-	psuK	b2166	pseudouridine kinase	2344	2384	981	933	0	4717	1571195	1	4717	4518	1638	1691	0	5987	3673114	1	0.0132063	0.0551317
142669	142779	143705	NA	+	yadG	b0127	putative ABC superfamily transporter ATP-binding subunit	216720	295968	90757	115901	59	15841871580	75487161579	111	172789	163450	60026	61189	32	9911872	12159227582	65	0.0132689	0.055293	1.84375
2704082	2704063	2703383	NA	-	rnc	b2567	RNase III	236900	448674	99208	175701	107	228800026711	165668805664	201	236979	271977	82326	101818	66	8598434191	21219454344	135	0.0132628	0.055293	1.62121
NA	4324352	4323336	NA	-	phnD	b4105	phosphonate ABC transporter periplasmic binding protein	1292	647	541	253	0	347781	268702	0	1526	2071	530	775	0	235923	807483	0	0.0133564	0.0556075
4230354	4230354	4231226	4231640	+	rluF	b4022	23S rRNA pseudouridine(2604) synthase	102315	98722	42847	38659	24	214575444	8413335782	46	69383	71659	24103	26826	14	76362196	1584293058	29	0.0134132	0.0557937	1.71429
888054	NA	NA	887976	-	rybB	b4417	-	2373	1267	993	496	4	1288313	921579	9	4028	3062	1399	1146	7	254836	2218728	16	0.013541	0.0562706	0.571429
3720680	3720680	3721201	NA	+	insJ	b3557	IS150 transposase A	11071	14821	4636	5803	5	9993887	93166848	9	44182	20137	15348	7538	10	957472890	191647381	21	0.0135523	0.0562706	0.5
2261426	2261410	2259719	2259702	-	fruA	b2167	fused fructose-specific PTS enzymes: IIBcomponent/IIC components	375487	204517	157245	80089	36	233588412852	118512592132	70	232346	182732	80716	68408	21	2852423300	16387947929	44	0.0137256	0.0569392	1.71429
NA	1510003	1511409	1511409	+	ydcR	b1439	putative DNA-binding transcriptional regulator/putative amino transferase	78534	99152	32888	38828	13	496422518	5838447230	25	66626	62678	23145	23464	8	444494	1143090539	16	0.013833	0.0572815	1.625
553942	553940	553218	553218	-	lpxH	b0524	UDP-2,3-diacylglucosamine pyrophosphohydrolase	89662	139363	37548	54574	33	6214902430	12142759499	63	80925	78196	28113	29273	19	9850611	2159189849	39	0.0138827	0.0574358	1.73684
1502453	1502457	1503125	1503132	+	ydcL	b1431	lipoprotein	167803	199540	70272	78140	58	974627021	32194983920	110	125882	125026	43731	46805	33	102153506	5737167699	67	0.0139304	0.0575815	1.75758
3412621	3412621	3412800	3412806	+	yhdU	b3263	putative membrane protein	5727	6857	2398	2685	7	344894	14103855	14	14501	10485	5037	3925	12	8900522	41913650	24	0.0139465	0.0575966	0.583333
3169828	3169828	3170487	NA	+	qseB	b3025	quorum sensing DNA-binding response regulator in two-component regulatory system with QseC	50841	34870	21291	13655	13	907072942	1017547409	26	33736	33592	11719	12575	9	4750081	224321976	18	0.0139909	0.0577281	1.44444
208609	208621	209580	209580	+	accA	b0185	acetyl-CoA carboxylase, carboxytransferase, alpha subunit	564470	947041	236387	370863	168	886158654304	943357724816	316	494348	439441	171735	164510	86	794282252	120214363701	175	0.014041	0.0578831	1.95349
595443	595443	594760	NA	-	cusR	b0571	response regulator in two-component regulatory system with CusS	44418	54347	18601	21282	15	73565879	1343874319	29	39532	34958	13733	13087	9	2417252	302143697	19	0.0141211	0.0581614	1.66667
NA	2263863	2265044	NA	+	setB	b2170	lactose/glucose efflux system	16169	29011	6771	11360	4	267231327	224279946	7	15282	16070	5308	6016	2	3011922	60303873	4	0.0142055	0.0584046	2
401689	401747	403162	403162	+	phoA	b0383	bacterial alkaline phosphatase	171851	157916	71967	61840	24	1786150108	26410083328	47	118439	108243	41145	40522	14	2215831	4715830338	28	0.0143259	0.0588046	1.71429
NA	2129650	2128904	NA	-	wcaE	b2055	putative glycosyl transferase	536	712	224	278	0	6259	145123	0	508	115	176	43	0	54454	55360	0	0.0143283	0.0588046
1144940	1144940	1145899	1145926	+	rluC	b1086	23S rRNA pseudouridine(955,2504,2580) synthase	158883	281030	66536	110052	49	59091025712	47231734641	91	159172	131199	55296	49116	26	545929226	8499166776	54	0.0143486	0.0588358	1.88462
3423542	NA	NA	3423423	-	rrfF	b3272	5S ribosomal RNA of rrnD operon	213	0	89	0	0	20766	9363	0	131	379	45	141	0	24900	37590	0	0.0145056	0.0594267
3293397	3293400	3295436	NA	+	lpoA	b3147	OM lipoprotein stimulator of MrcA transpeptidase	412880	565178	172905	221325	51	76352540046	332496568573	96	348989	356452	121238	133442	30	2794919364	45484423587	62	0.0145672	0.0596258	1.7
2008095	2008090	2007677	2007664	-	yedD	b1928	lipoprotein	135268	127451	56647	49910	68	671558314	17981813503	128	98908	88060	34360	32966	40	15310686	3030627977	81	0.0145944	0.0596844	1.7
NA	2077112	2077480	NA	+	cbeA	b2004	CP4-44 prophage; cytoskeleton bundling-enhancing factor A; CbtA antitoxin	6571	5796	2751	2269	3	1196952	13458582	6	4431	5057	1539	1893	2	570652	3885733	4	0.0146117	0.0597023	1.5
672186	672186	671605	NA	-	lptE	b0641	LPS assembly OM complex LptDE, lipoprotein component	238647	325590	99940	127501	103	19745672815	104402703979	195	211745	178781	73559	66929	59	646243924	15287066894	120	0.0146392	0.0597616	1.74576
188695	188650	185978	185948	-	glnD	b0167	uridylyltransferase	409728	391170	171585	153183	32	7489280012	228585259298	60	313643	315446	108959	118091	20	1393548768	29640887699	42	0.0147836	0.0602977	1.6
NA	4142530	4143609	NA	+	frwC	b3949	putative enzyme IIC component of PTS	8101	6324	3392	2476	1	5588730	22382395	2	19013	12100	6605	4529	2	39820769	58798547	5	0.0148554	0.0604836	0.5
NA	2803502	2804461	NA	+	nrdF	b2676	ribonucleoside-diphosphate reductase 2, beta subunit, ferritin-like protein	4418	2968	1850	1162	0	2811747	4182957	1	7979	6256	2771	2342	1	905032	11430627	2	0.0148553	0.0604836	0
1040433	1040445	1040537	1040543	+	cbdX	b4592	putative cytochrome bd-II oxidase subunit	7625	9894	3193	3874	20	2743583	43232635	37	6038	7330	2097	2744	12	2426249	9574348	26	0.0149156	0.0606753	1.66667
486536	486536	489898	489907	+	mscK	b0465	mechanosensitive channel protein, intermediate conductance, K+ regulated	193213	420929	80913	164836	19	285810648788	129962241412	36	231229	211780	80328	79282	11	7684932	17792339503	23	0.0149545	0.0607264	1.72727
NA	2324756	2326078	NA	+	atoE	b2223	short chain fatty acid transporter	2421	2409	1013	943	0	11668	1626081	0	5331	4054	1851	1517	0	496312	3741645	1	0.014946	0.0607264
911051	911049	909331	909305	-	poxB	b0871	pyruvate dehydrogenase (pyruvate oxidase), thiamine triphosphate-binding, FAD-binding	442536	578233	185324	226437	63	51560130665	373163750221	119	267955	450519	93087	168657	37	222229965337	51008032473	76	0.0149911	0.0608215	1.7027
4156790	4156850	4158223	4158223	+	argH	b3960	argininosuccinate lyase	72058	96381	30176	37743	13	887525777	5169107779	24	57983	67304	20143	25196	8	336730411	1017720931	16	0.0150616	0.0610538	1.625
606209	606199	605951	605887	-	ybdJ	b0580	DUF1158 family putative inner membrane protein	19031	13675	7969	5355	14	69230489	137258156	26	33689	41725	11703	15620	26	182747990	318066420	54	0.0151704	0.0614312	0.538462
3751992	3751992	3752966	3752966	+	yiaU	b3585	putative DNA-binding transcriptional regulator	51294	34262	21480	13417	9	1033608320	1014536250	17	121979	70233	42375	26292	17	5420569983	3154599908	35	0.015183	0.0614312	0.529412
511636	511641	512573	512574	+	glsA	b0485	glutaminase 1	104387	63011	43714	24675	19	8126619537	5247521555	36	203196	206577	70589	77334	39	673473801	16236300743	79	0.015197	0.0614312	0.487179
NA	2876329	2875421	NA	-	cysD	b2752	sulfate adenylyltransferase, subunit 2	12399	10957	5192	4290	2	5385917	79225681	5	5686	11075	1975	4146	1	44335099	18296521	3	0.0153219	0.0617833	2
670573	670572	669931	669911	-	nadD	b0639	nicotinic acid mononucleotide adenylyltransferase, NAD(P)-dependent	57520	91829	24088	35960	24	2615901194	3853249573	46	61066	55206	21214	20667	16	1621568	755417038	32	0.0153383	0.0617953	1.5
NA	1163260	1164084	1164084	+	thiK	b1106	thiamine kinase	74737	98033	31298	38389	22	759384940	5465697189	42	59452	67796	20653	25380	13	286925715	1087101879	27	0.0153666	0.061809	1.69231
NA	4192635	4191865	NA	-	thiG	b3991	thiamine biosynthesis ThiGH complex subunit	6731	6734	2818	2637	1	114079	17682092	3	13759	13704	4779	5130	3	559120	49197901	6	0.0153685	0.061809	0.333333
2434823	2434741	2434082	2433955	-	dedA	b2317	DedA family inner membrane protein	113257	136065	47429	53283	40	479347568	15702239909	76	82165	94249	28543	35283	23	672276231	2713033240	48	0.01551	0.0622269	1.73913
1269282	1269275	1269168	1267200	-	ldrA	b4419	toxic polypeptide, small	14838	29022	6213	11365	43	352781705	210252668	81	18080	12572	6280	4706	25	20491575	57629349	50	0.0155129	0.0622269	1.72
4201921	4201926	4203323	NA	+	zraS	b4003	sensory histidine kinase in two-component regulatory system with ZraR	50312	23695	21069	9279	5	2572747337	787706830	10	82877	84181	28791	31514	10	76362196	2405957259	21	0.0155621	0.06237	0.5
NA	3807067	3805943	NA	-	waaG	b3631	glucosyltransferase I	90577	153142	37931	59970	23	11545813287	14529296702	43	86522	85221	30057	31903	13	30041393	2549827613	27	0.0155827	0.0623985	1.76923
4533795	4533784	4533239	4533184	-	yjhQ	b4307	putative acetyltransferase	36208	31179	15163	12209	13	92843003	630157777	25	89755	61725	31180	23107	24	1036687588	1892100011	49	0.0156017	0.0624205	0.541667
NA	1583959	1583762	NA	-	safA	b1500	two-component system connector membrane protein, EvgSA to PhoQP	182	0	76	0	0	14214	5829	0	89	40	30	14	0	337	1325	0	0.0157917	0.0630165
NA	1418008	1417838	NA	-	ydaE	b4526	Rac prophage; conserved protein	1137	1065	476	417	1	7743	329249	2	673	538	233	201	0	1782	145541	1	0.0158632	0.0632473	#DIV/0!
3096681	3096681	3097274	NA	+	rdgB	b2954	dITP/XTP pyrophosphatase	85715	140126	35895	54873	40	8064270125	11598256221	76	84519	74236	29361	27791	23	20366817	2138984026	48	0.0158824	0.063269	1.73913
4210043	NA	NA	4212946	+	rrlE	b4009	23S ribosomal RNA of rrnE operon	5603204	1488110	2346498	582747	261	426789238743691	77198524651398	504	15936591	20986209	5536345	7856472	1131	824123360341314	744947818843616	2305	0.0159079	0.0632987	0.230769
NA	1968501	1967452	NA	-	cheB	b1883	fused chemotaxis regulator: protein-glutamate methylesterase in two-component regulatory system with CheA	4621	4617	1935	1808	0	48744	6437814	1	3387	3461	1176	1295	0	41697	2113216	1	0.0159173	0.0632987
NA	3597560	3596451	NA	-	livK	b3458	leucine transporter subunit	15144	11829	6341	4632	2	24965779	101086318	4	39255	26518	13637	9927	5	160421062	206626211	10	0.0159715	0.0634596	0.4
2521253	NA	NA	2521328	+	lysV	b2404	Lys tRNA	9238	25215	3868	9874	48	509763565	143939974	90	10595	12756	3680	4775	27	8577452	37727495	55	0.0160176	0.0635334	1.77778
225500	NA	NA	225575	+	alaV	b0203	Ala tRNA	15641	43364	6550	16981	83	1917548154	426447637	154	21127	23798	7339	8909	52	20366817	101533399	106	0.0160106	0.0635334	1.59615
NA	3362112	3362786	NA	+	yhcA	b3215	putative periplasmic chaperone protein	1591	1608	666	629	0	2528	674756	0	441	1332	153	498	0	536456	296885	0	0.0160383	0.0635606
NA	2440120	2438942	NA	-	yfcJ	b2322	putative arabinose efflux transporter	16023	34272	6710	13421	4	665354946	292139896	8	19581	17076	6802	6392	2	811792	75405622	5	0.016209	0.0640173	2
NA	671605	670574	670574	-	holA	b0640	DNA polymerase III, delta subunit	146665	217074	61420	85006	37	13587335878	31314816557	70	130517	121201	45341	45373	21	1782	5758589648	43	0.0162085	0.0640173	1.7619
1712756	1712769	1714271	1714279	+	dtpA	b1634	dipeptide and tripeptide permease A	258304	468740	108172	183559	51	220940591227	186901930291	97	303701	271457	105505	101623	34	178853432	24459466993	68	0.0162065	0.0640173	1.5
NA	564480	563848	NA	-	sfmZ	b0535	response regulator family protein	1447	2324	605	910	0	399106	952880	1	928	1250	322	467	0	66999	401560	0	0.0162393	0.0640819
3477502	3477419	3476607	3476607	-	fkpA	b3347	FKBP-type peptidyl-prolyl cis-trans isomerase (rotamase)	1483734	1925826	621355	754158	449	859929665124	8352491065349	845	990804	921273	344203	344891	209	2811747	628295732385	423	0.0162838	0.0642027	2.14833
484413	484403	481254	481251	-	acrB	b0462	multidrug efflux system protein	786953	1388544	329558	543757	74	2708481407814	3213083101776	138	728828	581232	253193	217592	37	36498353957	249649338329	74	0.0164056	0.0645727	2
2737745	2737745	2738905	2738905	+	pheA	b2599	chorismate mutase and prephenate dehydratase, P-protein	142349	164784	59612	64529	28	315387536	23540589944	53	104900	110234	36442	41267	16	301409953	4202277088	33	0.0163994	0.0645727	1.75
4112315	4112315	4112755	4112755	+	yiiR	b3921	DUF805 family putative inner membrane protein	24374	19206	10207	7521	10	73895573	213124753	20	16406	14564	5699	5452	6	240572	58925123	12	0.0164727	0.0647812	1.66667
1298323	1298121	1295446	1295350	-	adhE	b1241	fused acetaldehyde-CoA dehydrogenase/iron-dependent alcohol dehydrogenase/pyruvate-formate lyase deactivase	4699849	7383420	1968193	2891365	484	90248980014195	186296878419303	907	2865411	2604124	995439	974889	181	9761406261	8188843138827	368	0.0167566	0.0657858	2.67403
441507	441549	442997	443005	+	thiI	b0423	tRNA s(4)U8 sulfurtransferase	199167	399288	83406	156362	44	204225722139	121806447050	82	243480	192698	84584	72139	26	2929218516	17393885452	54	0.0168185	0.0659164	1.69231
265209	265206	264748	264748	-	yafX	b0248	CP4-6 prophage; uncharacterized protein	32522	39327	13619	15400	16	27564973	719918519	31	28420	29831	9873	11167	11	12805786	157234917	22	0.0168349	0.0659248	1.45455
NA	2435636	2434824	2434824	-	truA	b2318	tRNA pseudouridine(38-40) synthase	151565	177726	63472	69597	43	534341176	26172515264	81	116263	112713	40389	42195	25	28502738	4830342284	50	0.0169577	0.0662931	1.72
NA	3176006	3175425	3175425	-	yqiA	b3031	acyl CoA esterase	189153	163433	79213	64000	64	4743290068	29931270451	123	453606	438464	157581	164144	136	630681058	104972331032	276	0.0169526	0.0662931	0.470588
3176857	3176833	3176006	NA	-	cpdA	b3032	3',5' cAMP phosphodiesterase	863805	533382	361742	208873	180	1205398437931	786434430673	344	2101089	1847109	729914	691490	424	43833907004	4062814936863	858	0.0169944	0.0663805	0.424528
687931	687747	686839	686824	-	gltI	b0655	glutamate, aspartate binding protein, periplasmic; part of GltJKLI ABC transporter	1036532	519923	434076	203603	183	3228881725840	1120678603113	350	2152370	2514056	747729	941171	457	2120732354368	5981479891308	928	0.0170217	0.0664307	0.400438
NA	683393	681723	NA	-	hscC	b0650	Hsp70 family chaperone Hsc62, binds to RpoD and inhibits transcription	27563	28245	11542	11060	3	1196952	385429064	6	75683	49249	26292	18437	6	970766694	962006852	13	0.0170729	0.066541	0.5
NA	685255	684530	684528	-	gltL	b0652	glutamate, aspartate ABC transporter ATP-binding subunit	194540	146407	81469	57333	50	14360207600	28165865034	95	435414	433038	151262	162113	106	2108101134	96436078036	215	0.0170788	0.066541	0.471698
2949010	2949010	2947757	2947757	-	amiC	b2817	N-acetylmuramoyl-L-alanine amidase	98895	152515	41415	59725	21	7399732691	15873902291	40	96677	83234	33585	31159	12	57876454	2796233285	25	0.0171101	0.0666066	1.75
NA	1765632	1765222	1765222	-	menI	b1686	1,4-dihydroxy-2-naphthoyl-CoA hydrolase	86601	77055	36266	30174	42	527457840	4928075871	80	66473	58659	23092	21959	27	9309282	989953214	54	0.0172091	0.0669356	1.55556
2718701	2718735	2719154	2719154	+	trxC	b2582	thioredoxin 2	81645	58912	34191	23070	35	2236192709	3360046626	68	158761	163350	55153	61152	68	508338833	11201529458	138	0.0173826	0.0674399	0.514706
4612002	4612128	4612289	4612296	+	ytjA	b4568	uncharacterized protein	51103	34201	21400	13393	56	1016463063	1008432689	107	51510	133228	17894	49875	101	28216614203	3070921072	209	0.0174092	0.0674862	0.554455
2856811	2856806	2856453	2856331	-	ygbA	b2732	uncharacterized protein	78997	40412	33082	15825	36	6419197306	2030129107	69	141985	121957	49325	45656	66	156199108	6381434492	134	0.0174913	0.0677477	0.545455
321502	321608	322327	322337	+	ykgE	b0306	cysteine-rich LutA family protein; putative electron transport chain YkgEFG component	792951	936616	332070	366781	257	34346707136	1528714078702	485	691352	385257	240174	144226	133	394139742673	166726174816	266	0.0175185	0.0677961	1.93233
4037519	NA	NA	4040423	+	rrlA	b3854	23S ribosomal RNA of rrnA operon	5166820	1377505	2163750	539434	241	350246060100874	66586503614901	465	14624464	19207380	5080514	7190543	1036	656230215761600	591093359772964	2112	0.0175338	0.0677984	0.232625
1717343	1717222	1715948	1715948	-	tyrS	b1637	tyrosyl-tRNA synthetase	657331	943833	275275	369607	134	378395276765	1165155427137	252	526174	471232	182791	176412	69	589074554	143581258423	140	0.0175774	0.0679101	1.94203
234787	234782	234027	233966	-	gloB	b0212	hydroxyacylglutathione hydrolase	111936	131385	46876	51450	34	265139717	14711720832	65	87868	86628	30525	32430	20	32397544	2636095267	41	0.0176059	0.0679632	1.7
4392472	NA	NA	4392547	+	glyX	b4164	Gly tRNA	42517	83927	17805	32866	178	4630342836	2250283609	333	49459	46272	17181	17322	112	62649	515427795	226	0.0176592	0.068112	1.58929
NA	4517717	4516764	NA	-	fecR	b4292	FecI pro-sigma factor; transmembrane signal transducer for ferric citrate transport; periplasmic FecA:ferric citrate sensor and cytoplasmic FecI ECF sigma factor activator	6632	4279	2777	1675	1	8709632	9403398	2	12163	8489	4225	3177	1	7720245	27003297	3	0.0177043	0.0681751	1
NA	3672414	3673313	NA	+	yhjC	b3521	LysR family putative transcriptional regulator	10851	4290	4544	1679	1	86270670	28389754	3	23510	10956	8167	4101	3	199878325	67859048	6	0.0177051	0.0681751	0.333333
638643	638945	639508	639638	+	ahpC	b0605	alkyl hydroperoxide reductase, C22 subunit	2471086	3162014	1034836	1238252	1070	2392700108507	46898031012282	2015	1575451	1333839	547309	499340	459	74656839590	1746529894134	927	0.0177845	0.0683665	2.33115
878035	878035	876710	876710	-	rimO	b0835	ribosomal protein S12 methylthiotransferase; radical SAM superfamily	116031	253104	48591	99116	29	84562765727	31878609998	55	144663	112520	50255	42123	17	1054964129	5973671462	34	0.0179692	0.0690193	1.70588
3561826	3561823	3561497	3561489	-	glpE	b3425	thiosulfate:cyanide sulfurtransferase (rhodanese)	36659	41298	15351	16172	25	4297227	844024226	48	29197	33637	10142	12592	17	59260131	188532506	34	0.0180271	0.069084	1.47059
1669699	1669699	1670952	1671116	+	ynfM	b1596	putative arabinose efflux transporter	37492	40332	15700	15794	6	23673	842706771	12	87321	83679	30335	31326	12	6750583	2524042741	24	0.018031	0.069084	0.5
1942655	1942662	1943417	NA	+	znuC	b1858	zinc transporter subunit: ATP-binding component of ABC superfamily	237972	122245	99657	47871	51	89716781640	31798995783	97	469209	441300	163002	165206	107	45969716	111760796527	217	0.0180174	0.069084	0.476636
2729184	NA	NA	2726281	-	rrlG	b2589	23S ribosomal RNA of rrnG operon	5545962	1438523	2322526	563329	257	424149292564063	75059508411677	496	15475069	20342881	5376013	7615633	1098	757150850125694	689442557683492	2236	0.0181254	0.0693879	0.234062
NA	1395922	1394891	NA	-	ynaI	b1330	mechanosensitive channel protein, very small conductance	25608	31393	10724	12293	5	20335707	403336060	11	20683	23441	7185	8775	3	20995059	98969917	7	0.0181753	0.0695211	1.66667
NA	2204596	2205684	NA	+	yehL	b2119	putative ABC superfamily transporter ATP-binding subunit	919	3371	384	1320	0	5886078	1242648	0	1196	1335	415	499	0	18073	515209	0	0.0183213	0.0700216
NA	301887	300931	NA	-	paoB	b0285	PaoABC aldehyde oxidoreductase, FAD-containing subunit	6457	9803	2704	3838	1	9329005	33575842	3	5332	7190	1852	2691	1	4526822	8119429	2	0.0184639	0.0704498	1
NA	1611854	1610907	1610907	-	yneF	b1522	putative membrane-bound diguanylate cyclase	45603	28557	19097	11182	8	988658306	784277149	15	28663	32238	9957	12068	5	41451083	174375847	11	0.0185029	0.0705405	1.6
4168641	NA	NA	4171544	+	rrlB	b3970	23S ribosomal RNA of rrnB operon	5557658	1442792	2327424	565000	258	426018992500911	75378812094263	498	15477879	20343749	5376989	7615958	1098	756622755272388	689624297344098	2237	0.0186267	0.0709537	0.234973
1307184	1307150	1306821	1299511	-	yciU	b1248	UPF0263 family protein	84972	115150	35584	45093	65	1535633736	8151997731	122	72915	70113	25330	26247	38	5603392	1644892350	78	0.0186684	0.0710539	1.71053
NA	2905557	2905697	NA	+	yqcG	b4682	uncharacterized protein	78	73	32	28	0	12	4625	0	78	0	27	0	0	1187	1195	0	0.0186943	0.0710936
2412667	2413470	2414672	2414672	+	ackA	b2296	acetate kinase A and propionate kinase 2	372385	613720	155946	240334	87	289626083356	336909472439	164	356290	362812	123774	135823	53	2710481324	49291310913	107	0.0187754	0.0713434	1.64151
NA	4304109	4303078	NA	-	mdtN	b4082	membrane fusion protein of efflux pump	4775	3079	1999	1205	0	3965821	4687677	1	6120	8504	2126	3183	1	7880330	12670012	2	0.0187999	0.0713778	0
NA	2120158	2118680	NA	-	wzxC	b2046	putative colanic acid exporter	4060	4100	1700	1605	0	24286	4978357	1	7607	7529	2642	2818	0	106658	13592082	1	0.0188228	0.0714057
NA	2708754	2707798	NA	-	rseB	b2571	anti-sigma E factor, binds RseA	1088873	1144239	455996	448086	250	987160037	3545510867732	472	667806	705962	231994	264286	127	28879646325	277462003654	259	0.0189289	0.0717304	1.9685
NA	1285139	1285849	NA	+	narJ	b1226	molybdenum-cofactor-assembly chaperone subunit (delta subunit) of nitrate reductase 1	49384	38261	20680	14983	13	449070935	1061495542	25	107907	84198	37486	31520	24	501653449	3187152847	48	0.0189394	0.0717304	0.541667
1991635	1991619	1990954	1990934	-	yecA	b1908	UPF0149 family protein	1065960	909460	446400	356146	317	340316891746	2454426936104	602	571240	652711	198447	244351	163	67174629437	221359834293	332	0.0190241	0.071992	1.94479
2520931	NA	NA	2521006	+	valU	b2401	Val tRNA	80111	191313	33548	74918	382	52337051874	18696547707	713	90508	103928	31442	38906	227	858807678	3320718477	462	0.0191348	0.0723516	1.68282
NA	3295394	3295789	3295808	+	yraN	b3148	UPF0102 family protein	56212	61750	23540	24181	31	2372600	1912385467	60	45446	43778	15787	16388	20	2032657	460436303	40	0.019151	0.0723534	1.55
1960061	1960062	1961795	1961808	+	argS	b1876	arginyl-tRNA synthetase	358941	634192	150316	248351	61	415029314342	342154945396	114	395965	329384	137557	123309	37	4052969921	50293061326	75	0.019193	0.0723934	1.64865
NA	4556320	4555490	NA	-	yjiC	b4325	uncharacterized protein	660	519	276	203	0	12907	136682	0	508	1743	176	652	0	1161503	433709	0	0.0191877	0.0723934
668715	668715	668248	668248	-	rlmH	b0636	23S rRNA m(3)Psi1915 pseudouridine methyltransferase, SAM-dependent	114180	210165	47816	82301	74	33812443629	25263130835	139	133650	94636	46429	35428	43	2178718919	4739033522	87	0.0192189	0.072432	1.72093
NA	2776386	2776868	NA	+	yfjY	b2644	CP4-57 prophage; putative DNA repair protein	1661	1593	695	623	0	12484	694385	1	2024	3874	703	1450	1	3425582	1678637	2	0.0193207	0.0727562	0
346337	346337	345666	345618	-	yahN	b0328	amino acid exporter for proline, lysine, glutamate, homoserine	35622	22745	14917	8906	9	510782685	440318082	17	68316	60884	23732	22792	17	5946629	1134593622	34	0.0194695	0.0732568	0.529412
NA	1101684	1100851	NA	-	csgG	b1037	curli production assembly/transport outer membrane lipoprotein	13657	10861	5719	4253	3	17277684	86334331	5	7963	10092	2766	3778	1	7099000	20952158	3	0.0196726	0.0739605	3
NA	4325165	4324377	NA	-	phnC	b4106	phosphonate ABC transporter ATP-binding subunit	749	736	313	288	0	987	179666	0	1060	1635	368	612	0	233614	572272	0	0.0197648	0.0742468
NA	4293543	4294139	NA	+	nrfG	b4076	heme lyase (NrfEFG) for insertion of heme into c552, subunit NrfG	2131	2837	892	1110	0	178262	1696532	1	3079	6172	1069	2310	1	11582881	3768567	2	0.019783	0.0742547	0
NA	2710420	2712042	NA	+	nadB	b2574	quinolinate synthase, L-aspartate oxidase (B protein) subunit	29594	32607	12393	12768	4	655303	507814660	7	23658	26577	8218	9949	2	25744066	119475120	5	0.0198817	0.0745645	2
1237564	1237571	1238869	1238878	+	dadA	b1189	D-amino acid dehydrogenase	817705	306608	342436	120068	92	2963039910343	513457640741	178	1380651	1779421	479635	666150	216	1943018967902	2187944477956	441	0.0200327	0.0750696	0.425926
NA	3133957	3133244	NA	-	yghS	b2985	putative ATP-binding protein	2041	1760	854	689	0	91357	1003318	1	1110	1176	385	440	0	6543	429719	0	0.0202517	0.0758289
3237302	3237311	3238297	3238385	+	ygjR	b3087	putative NAD(P)-dependent dehydrogenase	828934	724576	347139	283745	168	145773834709	1078779165212	319	2555689	1951721	887842	730653	406	1288775192521	5530963297103	819	0.0202829	0.075884	0.413793
NA	1315224	1314718	NA	-	yciE	b1257	putative rubrerythrin/ferritin-like metal-binding protein	2193	3467	918	1357	1	956492	2212024	2	1604	2183	557	817	0	272082	852880	1	0.0203209	0.0759645	#DIV/0!
4154906	4154847	4153696	4153696	-	argE	b3957	acetylornithine deacetylase	137249	140751	57476	55118	25	54059139	20135051354	48	98648	104081	34270	38964	15	282141785	3640198110	31	0.020615	0.0770015	1.66667
NA	2154016	2155263	NA	+	mdtA	b2074	multidrug efflux system, subunit A	29949	40948	12541	16035	6	138911744	696453469	11	28801	29516	10005	11049	4	7649714	157468852	8	0.0206644	0.0771236	1.5
337	337	2799	2799	+	thrA	b0002	Bifunctional aspartokinase/homoserine dehydrogenase 1	378821	349049	158641	136688	31	11437979452	191647781021	59	297956	303004	103509	113433	21	1701422683	26467427523	44	0.0207615	0.0774233	1.47619
179232	179237	180754	180754	+	dgt	b0160	deoxyguanosine triphosphate triphosphohydrolase	138431	130311	57971	51030	18	721401303	18889606852	35	94742	102293	32913	38294	11	391593256	3412409327	23	0.0208255	0.0775994	1.63636
NA	1640057	1639524	NA	-	rrrQ	b1554	Qin prophage; putative lysozyme	2796	2343	1170	917	1	254836	1818077	1	1352	1974	469	738	0	295241	740250	1	0.020929	0.0779221	#DIV/0!
983647	983650	984297	985732	+	ycbL	b0927	putative metal-binding enzyme	462712	616969	193773	241606	178	74149852794	437596339070	335	378856	390004	131613	146003	105	4150590719	64244041662	214	0.0209876	0.0780772	1.69524
NA	3898022	3898609	NA	+	cbrC	b3717	UPF0167 family protein	23296	22401	9755	8772	8	6620533	236261629	15	16075	17405	5584	6515	5	5810905	66488722	10	0.0212071	0.0788303	1.6
NA	2231019	2231714	2231834	+	yohK	b2142	LrgB family inner membrane protein	66445	113785	27825	44558	27	5961302409	5971764045	51	56589	75387	19658	28222	16	1194505038	1271447314	34	0.0212464	0.0789126	1.6875
2556408	2556400	2555741	2555729	-	eutL	b2439	putative ethanol utilization carboxysome structural protein	46615	41298	19521	16172	14	125475924	1063373924	27	102645	87510	35658	32760	25	88674780	3131160874	51	0.0213146	0.0791023	0.56
2615881	2615881	2614820	2614820	-	yfgO	b2493	putative UPF0118 family inner membrane permease	91973	125101	38516	48989	21	1936130642	10395990911	41	76833	79392	26691	29721	13	98679357	2075946260	26	0.0214961	0.0796479	1.61538
1613251	1613251	1612325	NA	-	glsB	b1524	glutaminase 2	61689	95917	25833	37561	18	2540396482	4420197140	34	66315	56784	23037	21257	11	27527832	923259939	23	0.02169	0.0803016	1.63636
NA	4395585	4396046	4396064	+	tsaE	b4168	tRNA(ANN) t(6)A37 threonylcarbamoyladenosine modification protein; ADP binding protein	56891	65526	23824	25660	28	29652303	2096821447	53	46439	47937	16132	17945	18	28768610	505624462	36	0.0217787	0.0805655	1.55556
2381608	2381608	2382525	2382525	+	rbn	b2268	RNase BN, tRNA processing enzyme	52189	103597	21855	40568	18	7796653055	4256267852	33	57692	63633	20042	23821	11	167675103	890672474	23	0.0219553	0.0810889	1.63636
1848828	1848837	1850693	1850693	+	sppA	b1766	protease IV (signal peptide peptidase)	289960	329892	121428	129186	35	942244184	136402882587	67	246956	238992	85792	89469	23	157017752	19975046738	47	0.0219526	0.0810889	1.52174
3400043	3399978	3398875	NA	-	mreC	b3250	cell wall structural complex MreBCD transmembrane component MreC	176307	345324	73833	135229	50	134989562876	78653697052	94	195719	168839	67992	63207	29	295447751	13889366602	59	0.0220715	0.0813875	1.72414
NA	4260599	4261306	NA	+	yjbM	b4048	uncharacterized protein	1385	1413	580	553	0	1187	514837	0	446	1130	154	423	0	295241	239407	0	0.0221208	0.0815043
739001	739001	739510	NA	+	ybgA	b0707	DUF1722 family protein	95584	137241	40028	53743	48	3698570970	12813277109	91	57864	109426	20101	40965	29	10123208526	2471785360	59	0.0222254	0.0818243	1.65517
1553884	1553838	1552828	1552828	-	adhP	b1478	ethanol-active dehydrogenase/acetaldehyde-active reductase	119700	160323	50127	62782	29	3049250946	20237909982	55	90081	113954	31293	42660	17	2356753025	3726150771	36	0.0223352	0.0821629	1.70588
6459	6459	5683	5683	-	yaaA	b0006	peroxide resistance protein, lowers intracellular iron	106427	141715	44569	55495	34	2143240345	15436729709	64	92385	89697	32094	33579	20	17820001	2879961930	42	0.0225051	0.082657	1.7
4207553	4207532	4205943	4205943	-	purH	b4006	fused IMP cyclohydrolase/phosphoribosylaminoimidazolecarboxamide formyltransferase	222581	732651	93212	286907	64	2127395270525	305215454481	119	371029	340997	128894	127656	39	11515785	46910158596	80	0.02251	0.082657	1.64103
3043155	3043148	3042489	3041294	-	yqfA	b2899	hemolysin III family HylIII inner membrane protein	559109	202133	234142	79155	123	1245869797913	214668663405	237	933759	1170435	324386	438168	283	593390456282	759232609358	577	0.0225233	0.082657	0.434629
NA	4309469	4308489	NA	-	alsC	b4086	D-allose transporter subunit	13986	8910	5857	3489	2	54610993	77266077	4	32156	23797	11170	8908	5	48926736	143038715	10	0.0226822	0.0831741	0.4
184182	184095	183709	183500	-	yaeH	b0163	UPF0325 family protein	699969	405201	293131	158677	306	885810757142	484201186224	583	1491412	1548385	518114	579658	699	135771848806	1974404258933	1418	0.0227076	0.0832012	0.437768
NA	1834808	1835515	NA	+	ydjZ	b1752	TVP38/TMEM64 family inner membrane protein	8454	8050	3540	3152	2	711148	36524307	4	6466	6586	2246	2465	1	180235	8962555	3	0.0227441	0.0832687	2
2098313	2098301	2097321	2097297	-	wzzB	b2027	regulator of length of O-antigen component of lipopolysaccharide chains	960816	1684576	402368	659684	289	4206145628778	5115440440715	541	790478	792748	274610	296775	143	11704869385	408745223432	291	0.0230393	0.0842441	2.02098
NA	2270726	2272282	NA	+	rtn	b2176	resistance protein for phages lambda and N4, putative membrane-anchored cyclic-di-GMP phosphodiesterase	62663	68141	26241	26684	9	977542	2589636832	16	46381	57808	16112	21641	5	417941828	590919472	12	0.0230528	0.0842441	1.8
NA	4365042	4363345	4363309	-	dsbD	b4136	fused thiol:disulfide interchange protein: activator of DsbC/conserved protein	147015	192682	61566	75454	21	3811529663	27509728363	40	118460	124228	41152	46506	12	386894081	5412595366	25	0.0230653	0.0842441	1.75
NA	2735034	2734303	2734303	-	yfiH	b2593	UPF0124 family protein	98334	160798	41180	62968	37	11232739443	17056259937	71	91893	98640	31923	36927	23	328946695	3172103293	47	0.0233363	0.0851501	1.6087
4448447	4448447	4448698	NA	+	chpS	b4224	antitoxin of the ChpBS toxin-antitoxin system	29086	13806	12180	5406	18	680444121	210404875	34	54263	38271	18850	14327	32	258099902	484604362	65	0.0233503	0.0851501	0.5625
909294	909294	908293	908283	-	ltaE	b0870	L-allo-threonine aldolase, PLP-dependent	261999	266473	109719	104351	56	389326550	85292525924	106	182773	197473	63495	73926	33	1917548154	14851660079	68	0.0233823	0.0851996	1.69697
1948151	1948151	1947411	1947384	-	yebC	b1864	UPF0082 family protein	432024	670624	180922	262618	159	267945155116	461025787203	299	449749	341106	156242	127697	95	21480091126	69380030582	191	0.0234539	0.0853257	1.67368
1272507	1272507	1273202	1273626	+	chaC	b1218	cation transport regulator	43180	46385	18082	18164	13	17057	1098909048	26	36415	34888	12650	13060	9	811792	266302523	18	0.0234499	0.0853257	1.44444
2222172	2222185	2223900	2223970	+	dld	b2133	D-lactate dehydrogenase, FAD-binding, NADH independent	2909503	2758662	1218435	1080298	354	945165918472	47804866848281	669	1495674	1518571	519594	568497	156	78193240308	1931262331895	317	0.0235895	0.0857512	2.26923
NA	2546673	2548097	2548097	+	murP	b2429	N-acetylmuramic acid permease, EIIBC component, PTS system	87334	88321	36573	34586	13	35845861	5732926903	24	75890	56808	26364	21266	8	343972402	1246292331	16	0.0236732	0.085933	1.625
930962	930962	929196	NA	-	cydD	b0887	fused glutathione, cysteine exporter subunits of ABC superfamily: membrane component/ATP-binding component	241002	342324	100926	134054	35	30706656246	115203027371	66	216611	228628	75250	85589	22	1877208425	17962439809	45	0.0238029	0.0863231	1.59091
NA	2228982	2229065	NA	+	yohP	b4679	uncharacterized protein	3040	3174	1273	1242	7	1654	2877486	14	725	3640	251	1362	4	8881333	1055067	9	0.0239704	0.086862	1.75
776342	776342	777607	777739	+	tolA	b0739	membrane anchored protein in TolA-TolQ-TolR complex	194483	333273	81445	130510	44	78816352598	82409798878	83	208922	168932	72579	63241	26	1470189417	14614590360	53	0.0241219	0.0873426	1.69231
NA	2941631	2941236	NA	-	ygdD	b2807	UPF0382 family inner membrane protein	20421	25509	8551	9989	12	16496253	236685889	23	17410	16602	6048	6215	7	94037	67810607	15	0.0242074	0.0875832	1.71429
1622613	1622646	1622741	1622757	+	yneM	b4599	inner membrane-associated protein	17113	28308	7166	11085	50	182972015	227897314	95	16951	16380	5888	6132	30	233614	65861465	62	0.024309	0.087882	1.66667
NA	2082547	2081381	NA	-	dacD	b2010	D-alanyl-D-alanine carboxypeptidase (penicillin-binding protein 6b)	45946	46207	19241	18094	8	9587747	1170725183	15	31783	40919	11041	15318	5	225682682	286960841	11	0.0245264	0.0885851	1.6
NA	1492470	1494110	NA	+	trg	b1421	methyl-accepting chemotaxis protein III, ribose and galactose sensor receptor	31923	28512	13368	11165	3	45919685	475106358	7	64900	65687	22546	24590	7	38363493	1196557917	14	0.0245419	0.0885851	0.428571
1819447	1819447	1818605	1818605	-	chbR	b1735	repressor of chb operon for N,N'-diacetylchitobiose utilization	42186	53245	17666	20850	12	111147409	1250305384	22	37733	37140	13108	13903	7	3977827	308385957	16	0.0248063	0.0894696	1.71429
2653855	NA	NA	2654158	+	ryfA	b4440	-	29834	43126	12493	16888	25	240915832	738810694	48	30828	29889	10709	11189	17	1185067	171954254	36	0.0248341	0.0894997	1.47059
3943704	NA	NA	3946607	+	rrlC	b3758	23S ribosomal RNA of rrnC operon	4764387	1256659	1995220	492110	222	290764806309112	55930689644377	428	12841784	16757526	4461214	6273407	907	455464656224872	421406320904889	1848	0.024869	0.0895557	0.244763
NA	3609217	3609882	NA	+	yhhQ	b3471	DUF165 family inner membrane protein	14297	24237	5987	9491	6	139867830	172696103	11	10948	16474	3803	6167	3	54389859	49678941	7	0.0249391	0.089738	2
NA	1722121	1724133	NA	+	ydhK	b1645	putative efflux protein (PET) component of YdhJK efflux pump	60756	67057	25443	26259	6	4234677	2395109914	12	48098	53676	16709	20094	4	128737439	566907836	9	0.0250183	0.0899529	1.5
1718020	1718007	1717351	1717344	-	pdxH	b1638	pyridoxine 5'-phosphate oxidase	222811	323438	93308	126659	89	31205077864	93601306127	167	197850	205382	68732	76887	54	1062139426	15949880286	110	0.0250891	0.090137	1.64815
NA	2540814	2539717	NA	-	cysA	b2422	sulfate/thiosulfate transporter subunit	23259	18635	9740	7297	4	58854600	200157893	7	42158	46492	14645	17404	7	78807609	457301702	14	0.0251677	0.0902088	0.571429
NA	648035	647484	NA	-	citX	b0614	apo-citrate lyase phosphoribosyl-dephospho-CoA transferase	1217	2171	509	850	0	521649	731277	1	934	1044	324	390	0	10131	343907	0	0.0251393	0.0902088
NA	1477621	1478226	NA	+	ynbA	b1408	inner membrane protein	836	1025	350	401	0	5459	248497	0	261	774	90	289	0	143226	113153	0	0.0251596	0.0902088
4370982	4371025	4372671	4372689	+	groL	b4143	Cpn60 chaperonin GroEL, large subunit of GroESL	2139822	3301672	896110	1292942	354	11896523071097	44055713699280	664	1477026	1446810	513116	541632	158	21427754387	1782510647686	320	0.0252953	0.0904559	2.24051
1097851	1097886	1098824	1098878	+	ghrA	b1033	glyoxylate/hydroxypyruvate reductase A	235776	259229	98737	101514	56	80047207	67937660446	106	190846	158424	66299	59308	33	733936254	12949366189	66	0.0252955	0.0904559	1.69697
3804180	3804137	3803058	NA	-	waaB	b3628	UDP-D-galactose:(glucosyl)lipopolysaccharide-1,6-D-galactosyltransferase	53121	84278	22245	33003	13	2064998312	2993953104	25	54472	56326	18923	21086	9	43944017	668533514	18	0.0252809	0.0904559	1.44444
2379262	2379259	2377589	NA	-	menD	b2264	2-succinyl-5-enolpyruvyl-6-hydroxy-3-cyclohexene-1-carboxylate synthase; SEPHCHC synthase	159787	290315	66915	113688	28	70267183870	50134677895	54	176027	134605	61151	50391	16	2065919792	10186742241	33	0.0253801	0.0906181	1.75
NA	1520262	1520927	1520927	+	mcbR	b1450	colanic acid and biofilm gene transcriptional regulator, MqsR-controlled	22538	28578	9438	11191	8	26536324	310198141	15	14746	24373	5122	9124	5	192410606	84167850	10	0.02537	0.0906181	1.6
855963	855963	857555	857555	+	ybiT	b0820	putative transporter subunit of ABC superfamily: ATP-binding component	135516	364074	56751	142572	33	301570304799	66896921419	62	202378	151722	70305	56799	19	3564742747	13207212003	39	0.0255884	0.0912911	1.73684
NA	1858833	1857790	NA	-	ydjJ	b1774	putative Zn-dependent NAD(P)-binding oxidoreductase	2910	4403	1218	1724	0	1345009	4000421	1	6216	7199	2159	2695	1	1544398	9703107	2	0.0257154	0.0916733	0
NA	1624773	1625291	NA	+	ydeJ	b1537	inactive PncC family protein	8833	8575	3699	3357	3	525323	43079041	6	6566	7226	2281	2705	2	879917	10518631	4	0.0257962	0.0918903	1.5
3427033	NA	NA	3426958	-	alaU	b3276	Ala tRNA	15092	41629	6320	16302	80	1725385573	386190764	148	21653	23015	7522	8615	52	8539900	100533519	106	0.0258528	0.0920209	1.53846
2707124	2707124	2705325	2705324	-	lepA	b2569	back-translocating elongation factor EF4, GTPase	893915	1515203	374351	593357	143	2856659231054	4213910741229	268	798162	708796	277280	265347	74	2648275400	349266629058	150	0.0258823	0.0920548	1.93243
NA	3288090	3288785	NA	+	yraI	b3143	putative periplasmic pilin chaperone	830	1464	347	573	0	194367	350212	0	231	1032	80	386	0	402249	166170	0	0.0259257	0.0921382
4325741	4325741	4325298	4325298	-	yjdN	b4107	metalloprotein superfamily protein	19632	27542	8221	10785	11	66094794	251922504	21	13182	21894	4579	8196	7	150938651	71964937	14	0.0260104	0.0923679	1.57143
1268165	1268165	1269019	1269282	+	kdsA	b1215	3-deoxy-D-manno-octulosonate 8-phosphate synthase	659627	1019009	276237	399046	210	712715942238	1363826768787	394	660905	442962	229597	165828	114	147851951510	176637556296	231	0.0262182	0.0928175	1.84211
3811152	3811152	3810343	3810343	-	mutM	b3635	formamidopyrimidine/5-formyluracil/ 5-hydroxymethyluracil DNA glycosylase	49549	67787	20750	26545	15	467834534	1875603805	29	51464	39795	17878	14897	10	94892700	475024859	20	0.0261793	0.0928175	1.5
NA	37824	36271	NA	-	caiC	b0037	putative crotonobetaine/carnitine-CoA ligase	24169	21650	10121	8478	3	22714038	238519325	5	56529	41211	19638	15427	5	217414554	528191579	11	0.0262376	0.0928175	0.6
NA	1074011	1072863	NA	-	rutA	b1012	pyrimidine oxygenase, FMN-dependent	1920	610	804	238	0	1760043	446401	0	1795	2761	623	1033	0	811792	1099540	0	0.0262237	0.0928175
NA	383935	382739	NA	-	yaiP	b0363	putative family 2 glycosyltransferase	3445	4677	1442	1831	0	715560	4901342	1	2725	3388	946	1268	0	454588	1744320	0	0.0261839	0.0928175
NA	1966191	1965043	NA	-	flhB	b1880	flagellin export apparatus, substrate specificity protein	2451	1292	1026	505	0	1442701	973484	0	3966	3002	1377	1123	0	257255	2157164	1	0.0263069	0.0929914
1866495	1866472	1865726	1865708	-	mipA	b1782	scaffolding protein for murein synthesizing machinery	394576	629929	165239	246681	147	265950148891	373572936944	275	417284	339990	144963	127279	90	6807023033	59829912422	182	0.0263524	0.0930807	1.63333
2363635	2363633	2362431	2362431	-	yfaY	b2249	inactive PncC family protein	306219	308177	128237	120682	54	884151604	134195718791	103	253051	243277	87909	91074	36	109562257	20493412252	74	0.0263866	0.0931305	1.5
NA	494405	495010	495016	+	recR	b0472	gap repair protein	253290	418880	106072	164034	118	117573128726	159954996575	222	324079	239690	112584	89731	82	12595857343	23706571102	166	0.0266785	0.0940167	1.43902
NA	2504485	2501990	NA	-	fryA	b2383	putative PTS enzyme, Hpr component/enzyme I component/enzyme IIA component	18357	23750	7687	9300	1	21731349	199245115	3	16609	14313	5769	5358	1	816558	58735273	2	0.0266616	0.0940167	1
1795163	1795152	1794172	1794133	-	btuC	b1711	vitamin B12 transporter subunit: membrane component of ABC superfamily	62899	65276	26340	25562	14	3776722	2426174342	26	44319	58401	15396	21863	9	608766694	577922308	18	0.0267791	0.0942992	1.55556
1700948	1700957	1702129	1702129	+	malY	b1622	bifunctional beta-cystathionase, PLP-dependent/ regulator of maltose regulon	126852	117606	53122	46054	22	753486894	15065854944	42	102280	81958	35531	30682	13	305020668	2928959625	28	0.0268165	0.0943587	1.69231
1618908	1618908	1618243	1618243	-	marC	b1529	UPF0056 family inner membrane protein	66727	74443	27943	29152	22	10878962	3330735629	42	47786	66578	16600	24924	15	1115734794	736570070	31	0.0268995	0.0945789	1.46667
NA	2126222	2125743	NA	-	wcaH	b2051	GDP-mannose mannosyl hydrolase	1011	1320	423	516	0	23077	360876	0	2137	1949	742	729	0	206	927394	1	0.0269319	0.0946207
1492119	NA	NA	1492174	+	sokB	b4429	-	21165	26045	8863	10199	90	13826093	253854503	170	15632	19866	5430	7437	56	36717899	72716001	114	0.0269657	0.0946671	1.60714
1234717	1234717	1233176	1233176	-	nhaB	b1186	sodium:proton antiporter	187233	323946	78409	126858	35	76462336964	73782693645	66	189254	174960	65746	65498	21	242911	13896986809	42	0.0270177	0.0947776	1.66667
1758845	1758725	1757721	1757381	-	ldtE	b1678	murein L,D-transpeptidase	414166	308442	173443	120786	77	93381033398	190198805629	146	242856	368955	84367	138123	54	98127034415	28028277223	110	0.02705	0.0948188	1.42593
2976014	2976014	2973855	NA	-	aas	b2836	fused 2-acylglycerophospho-ethanolamine acyl transferase/acyl-acyl carrier protein synthetase	176612	242235	73961	94859	20	10162846003	42409937553	39	143099	149763	49712	56065	12	583328601	8842322330	24	0.0273922	0.0955555	1.66667
424918	424918	424337	424146	-	acpH	b0404	acyl carrier protein (ACP) phosphodiesterase; ACP hydrolyase	41752	54176	17484	21215	17	162609022	1262932880	33	37019	38576	12860	14441	11	20710982	317371758	23	0.0273911	0.0955555	1.54545
4037260	NA	NA	4037335	+	alaT	b3853	Ala tRNA	14948	41581	6259	16283	79	1742860167	382926477	148	21694	23035	7536	8623	52	8427821	100729621	106	0.0274051	0.0955555	1.51923
900575	900575	899844	899844	-	artJ	b0860	arginine binding protein, periplasmic	26745	41390	11200	16208	9	329578121	632040575	18	26240	30715	9115	11498	6	55444924	150600292	14	0.0273432	0.0955555	1.5
179168	179153	178455	NA	-	mtn	b0159	5'-methylthioadenosine/S-adenosylhomocysteine nucleosidase	340069	443392	142413	173633	120	26631949715	218051488790	226	350093	301153	121621	112740	82	1303384343	32880044331	167	0.0273266	0.0955555	1.46341
1657457	1657457	1656747	1655743	-	ynfC	b1585	UPF0257 family lipoprotein	97537	78293	40846	30659	26	1811653531	5798942193	50	56793	76030	19729	28462	16	1251861595	1302967656	33	0.0274609	0.0956053	1.625
3612950	3612969	3613556	3613556	+	acpT	b3475	4'-phosphopantetheinyl transferase	55939	84000	23426	32894	25	1519790772	3187485067	47	49970	63284	17359	23691	17	578711589	713562864	34	0.0274585	0.0956053	1.47059
458701	458888	461242	461413	+	lon	b0439	DNA-binding ATP-dependent protease La	1080979	1725770	452690	675815	127	2987306373865	5691496587100	239	907576	789657	315290	295618	64	8790234133	490430338479	129	0.0276399	0.096156	1.98438
NA	742556	741075	NA	-	dtpD	b0709	dipeptide and tripeptide permease D	25142	35095	10528	13743	4	113762309	461995982	8	22245	27148	7727	10163	2	58450669	116760996	6	0.0279081	0.0970159	2
322338	322338	323765	NA	+	ykgF	b0307	ferridoxin-like LutB family protein; putative electron transport chain YkgEFG component	1511621	1838149	633033	719823	251	309807022108	7950102860003	473	1420317	649842	493415	243277	129	3930024163422	709924055003	257	0.0279949	0.0972442	1.94574
3138715	3138727	3139593	3146340	+	yghU	b2989	putative S-transferase	585761	489639	245303	191743	132	97270549482	442404969821	252	397653	393369	138143	147263	81	1389157913	70586337695	164	0.0280638	0.097337	1.62963
3165973	3165973	3163715	3163708	-	parC	b3019	DNA topoisomerase IV, subunit A	311228	477689	130335	187064	37	111659662967	219711451057	70	364655	290595	126680	108788	25	7000762427	33444526209	52	0.0280606	0.097337	1.48
1265012	1265012	1266094	NA	+	prfA	b1211	peptide chain release factor RF-1	438775	771180	183749	301995	119	650805935961	573373442033	224	498882	358394	173310	134169	70	45822692736	90508189550	141	0.028113	0.0974346	1.7
NA	1587734	1586820	NA	-	ydeQ	b1502	putative fimbrial-like adhesin protein	280	362	117	141	0	893	51683	0	577	698	200	261	0	8388	162565	0	0.0281466	0.0974776
669907	669907	669296	669296	-	cobC	b0638	putative alpha-ribazole-5'-P phosphatase	25154	32135	10533	12584	10	38679576	407899196	18	25433	21196	8835	7935	6	5357300	106247709	13	0.0282505	0.0976631	1.66667
NA	2777453	2777782	NA	+	ypjF	b2646	CP4-57 prophage; toxin of the YpjF-YfjZ toxin-antitoxin system	3029	2855	1268	1118	1	72674	2507945	3	1848	2362	641	884	1	231327	971609	2	0.0282636	0.0976631	1
1099640	1099640	1100194	1100194	+	ycdY	b1035	redox enzyme maturation protein (REMP) chaperone for YcdX	175736	232499	73594	91047	78	6595568265	40142831879	148	159880	129648	55542	48535	46	737974062	8415940925	93	0.0283125	0.0977465	1.69565
NA	2700998	2700618	2700618	-	acpS	b2563	holo-[acyl-carrier-protein] synthase 1	41753	51484	17485	20161	26	73237020	1191689936	49	33904	40042	11778	14990	17	113507691	300397884	35	0.0283302	0.0977465	1.52941
NA	1283604	1285142	NA	+	narH	b1225	nitrate reductase 1, beta (Fe-S) subunit	118893	90507	49789	35442	14	4120886410	9622105478	27	338377	198888	117551	74456	31	57728268250	22294485057	62	0.0284221	0.0979903	0.451613
3830457	3830457	3832166	3832166	+	yicH	b3655	putative inner membrane-anchored periplasmic AsmA family protein	175401	137118	73454	53695	19	8883823334	24393053631	37	113251	117712	39343	44067	12	286488859	4929581130	24	0.0284697	0.0980814	1.58333
NA	1975324	1973360	NA	-	cheA	b1888	fused chemotactic sensory histidine kinase in two-component regulatory system with CheB and CheY: sensory histidine kinase/signal sensing protein	9250	6776	3873	2653	0	11118023	33318510	1	6468	6461	2246	2418	0	100932	8691828	1	0.0285069	0.0981361
NA	912150	911182	NA	-	hcr	b0872	HCP oxidoreductase, NADH-dependent	11519	5699	4823	2231	1	67840337	43025887	3	7613	6334	2644	2371	1	305887	10721081	2	0.0285688	0.0982024	1
228756	NA	NA	228875	+	rrfH	b0205	5S ribosomal RNA of rrnH operon	290	28	121	10	0	35284	22872	0	204	545	70	204	0	55439	72655	1	0.0285576	0.0982024
NA	579880	580086	NA	+	ybcW	b0559	DLP12 prophage; uncharacterized protein	1281	1393	536	545	1	86	474250	2	298	1224	103	458	0	574534	228642	1	0.0287669	0.0987032	#DIV/0!
NA	3509813	3508587	NA	-	yhfW	b3380	phosphopentomutase-related metalloenzyme superfamily protein	9380	2489	3928	974	1	92843003	12658507	1	11164	11235	3878	4205	1	471719	34087377	3	0.0287443	0.0987032	1
4533183	4533183	4532437	4532366	-	yjhP	b4306	putative methyltransferase	45309	43695	18974	17111	12	30709659	1088302816	24	118694	69979	41234	26197	22	4612654083	3040333403	45	0.0287786	0.0987032	0.545455
NA	2863593	2864231	NA	+	ygbL	b2738	putative class II aldolase	7713	7017	3230	2747	2	1202927	24293661	4	11320	18730	3932	7011	4	102552750	57282311	8	0.02883	0.0988058	0.5
NA	2682863	2684056	NA	+	yphH	b2550	putative DNA-binding transcriptional regulator	34784	32132	14566	12582	6	35716098	617716190	11	27689	29079	9619	10886	4	12173857	149011039	8	0.0288842	0.0989182	1.5
773034	773042	774181	774181	+	cydB	b0734	cytochrome d terminal oxidase, subunit II	12489533	15927494	5230341	6237246	2672	111156892991710	578554037875068	5029	6959921	5551454	2417864	2078262	977	8186392804562	56542985889474	1971	0.0290243	0.0993241	2.7349
NA	3492568	3493749	NA	+	tsgA	b3364	putative transporter	17255	28427	7226	11132	4	181518702	231329025	7	15366	18703	5338	7001	2	23383288	68424604	5	0.0292458	0.100008	2
164707	164730	167264	167264	+	mrcB	b0149	fused glycosyl transferase and transpeptidase	274805	424276	115082	166147	29	86748108180	173400597820	55	323181	275371	112272	103088	21	1412669293	26086144291	42	0.0294287	0.100559	1.38095
1556034	1555963	1555826	1555789	-	sra	b1480	stationary-phase-induced ribosome-associated protein	351508	366659	147203	143584	557	151139034	185659414440	1053	206199	403389	71633	151014	393	250082765208	28079409755	806	0.0298457	0.101833	1.4173
2929519	2929576	2930943	2930943	+	sdaB	b2797	L-serine dehydratase 2	77008	113436	32249	44421	14	2777363156	6993220527	28	310156	144112	107747	53950	29	98306751247	18083021097	59	0.0298308	0.101833	0.482759
346451	346484	346759	346785	+	yahO	b0329	periplasmic protein, function unknown, YhcN family	284419	318357	119108	124669	234	423770743	127297913601	441	153865	331533	53452	124113	156	189145265816	20293857507	321	0.0299806	0.102218	1.5
1146758	1146794	1147315	1147315	+	yceD	b1088	DUF177 family protein	1096842	2383811	459333	933506	714	18239476773741	8690454900795	1334	1096743	1028188	381006	384916	362	181965151	766319661266	733	0.0300057	0.102228	1.97238
NA	572921	573091	NA	+	ninE	b0548	DLP12 prophage; conserved protein	172	228	72	89	0	392	29349	0	139	116	48	43	0	21	7665	0	0.0300415	0.102274
NA	372921	373871	NA	+	mhpF	b0351	acetaldehyde-CoA dehydrogenase II, NAD-binding	4354	5187	1823	2031	1	159263	6859844	2	8767	8184	3045	3063	1	448	18182527	3	0.0302928	0.103054	1
NA	150953	149715	NA	-	yadC	b0135	putative fimbrial-like adhesin protein	5977	4094	2503	1603	0	5357300	7797194	1	2396	5392	832	2018	0	10388844	2782017	1	0.0303158	0.103056
1144713	1144367	1141182	1141182	-	rne	b1084	fused ribonucleaseE: endoribonuclease/RNA-binding protein/RNA degradosome binding protein	2129901	3244819	891955	1270679	180	10635031762013	43137051131916	339	1567416	1395923	544517	522582	82	11415484252	1837671293003	167	0.0304057	0.103285	2.19512
4053791	4053757	4053647	4051336	-	yshB	b4686	uncharacterized protein	31038	41822	12998	16377	70	128190461	738495503	132	32862	28882	11416	10812	49	2057086	178294714	100	0.0305674	0.103682	1.42857
4368420	4368327	4366891	4366891	-	aspA	b4139	aspartate ammonia-lyase	7464726	3435632	3126063	1345401	813	436676261057714	156917308782763	1555	25957359	23313996	9017543	8727911	3052	5587219184695	1.54614e+15	6174	0.0306272	0.103809	0.266383
NA	320227	321081	NA	+	rclR	b0305	reactive chlorine species (RCS)-specific activator of the rcl genes	10631	8383	4452	3282	2	10055648	54463012	4	7678	7442	2667	2786	1	41697	13541728	3	0.030679	0.103908	2
NA	2676825	2675827	NA	-	yphD	b2546	inner membrane putative ABC superfamily sugar transporter permease	2955	5190	1237	2032	0	3977827	4885631	1	7268	7248	2524	2713	1	126557	12143503	2	0.0308841	0.104449	0
NA	2377592	2376834	2376834	-	menH	b2263	2-succinyl-6-hydroxy-2,4-cyclohexadiene-1-carboxylate synthase	44986	75755	18839	29665	17	2096463278	1987580085	31	54725	41035	19011	15362	11	154163412	512449865	22	0.0310435	0.104834	1.54545
NA	3721198	3722049	NA	+	insK	b3558	IS150 transposase B	8098	9672	3391	3787	2	746848	45944185	4	25324	15982	8797	5983	4	82630775	88703383	8	0.0310376	0.104834	0.5
NA	2878853	2878569	NA	-	ygbF	b2754	CRISPR adaptation ssRNA endonuclease	5562	5033	2329	1970	3	590193	8612338	7	4214	4121	1463	1542	2	15601	3059116	5	0.031095	0.104931	1.5
NA	270182	269289	NA	-	perR	b0254	CP4-6 prophage; putative DNA-binding transcriptional regulator	18807	18900	7875	7401	4	1149825	169259483	8	39509	40310	13725	15090	7	14557360	365321354	16	0.0312603	0.105412	0.571429
3423655	NA	NA	3423580	-	thrV	b3273	Thr tRNA	152	0	63	0	0	9063	4512	0	147	192	51	71	0	577	15492	0	0.0314008	0.105809
NA	2385722	2383995	NA	-	yfbK	b2270	Von Willebrand factor domain putative lipoprotein	11885	10176	4977	3984	1	6783326	71735295	2	8340	8700	2897	3256	0	590193	18510702	1	0.031467	0.105912	#DIV/0!
NA	2882142	2881051	NA	-	casC	b2758	CRISP RNA (crRNA) containing Cascade antiviral complex protein	12122	13091	5076	5126	2	5203	89697663	4	9564	9668	3322	3619	1	374442	23752567	3	0.0314774	0.105912	2
882734	882734	881976	880658	-	deoR	b0840	deoxyribose-5-phosphate-inducible deoxyribose operon transcriptional repressor; repressor of nupG and tsx	92637	95940	38794	37570	26	11205710	6913825517	50	66256	74768	23017	27990	16	324077088	1590064798	33	0.0316721	0.106489	1.625
NA	4389370	4386047	4386047	-	mscM	b4159	mechanosensitive channel protein, miniconductance	133189	193711	55776	75857	10	9235253335	25721008275	19	129909	112555	45130	42136	6	95888895	5369281817	13	0.0318055	0.106729	1.66667
2055050	2055061	2056515	2056515	+	amn	b1982	AMP nucleosidase	401818	392669	168272	153770	58	4228545101	225330968514	110	291633	369978	101312	138506	40	40541417870	35787201788	82	0.0318127	0.106729	1.45
2412094	2412089	2411439	2411438	-	yfbT	b2293	sugar phosphatas	276131	346016	115637	135500	102	8996459490	137083466394	192	293225	228984	101865	85723	71	5468417045	21698192977	144	0.031803	0.106729	1.43662
3201064	3201207	3201827	3201890	+	ygiM	b3055	SH3 domain protein	315488	325193	132119	127346	110	293672628	147421932731	208	272053	274539	94510	102777	78	1097486187	23003161551	158	0.0319504	0.107113	1.41026
963669	963828	964112	964138	+	ihfB	b0912	integration host factor (IHF), DNA-binding protein, beta subunit	473305	582119	198209	227959	397	23720985790	411667170728	747	325725	455200	113156	170410	243	114155806334	69074502335	497	0.032001	0.107205	1.63374
NA	4262840	4263082	NA	+	pspG	b4050	phage shock protein G	3765	4142	1576	1622	3	4259	4670428	6	2660	3384	924	1266	2	525323	1719401	4	0.0321286	0.107554	1.5
NA	4337929	4337168	NA	-	adiY	b4116	adi system transcriptional activator	26632	36211	11152	14180	8	98523106	516724872	16	28925	24212	10048	9064	6	6636700	130752157	12	0.0323002	0.10805	1.33333
2065764	2065764	2065219	NA	-	cobU	b1993	bifunctional cobinamide kinase/ cobinamide phosphate guanylyltransferase	34022	29705	14247	11632	12	69294081	546765214	23	24147	29972	8388	11220	8	83904992	136890104	17	0.0323255	0.108056	1.5
2816445	2816439	2814883	2814734	-	gshA	b2688	glutamate-cysteine ligase	550573	868837	230567	340238	97	543230735006	787048784251	183	513654	458183	178442	171527	55	714932860	134433099184	112	0.0324884	0.108522	1.76364
NA	2758600	2757644	NA	-	yfjH	b2623	CP4-57 prophage; uncharacterized protein	17201	20324	7203	7958	4	3514290	167297388	7	13276	14425	4612	5400	2	3894277	50005067	5	0.0326462	0.108577	2
4630534	4630522	4628855	4628270	-	yjjK	b4391	putative transporter subunit of ABC superfamily: ATP-binding component	610008	970072	255457	379882	101	735431730647	1106179384265	190	583709	495095	202779	185345	57	6578348922	170059882918	116	0.0326159	0.108577	1.77193
3328796	3328715	3328239	3328133	-	greA	b3181	transcript cleavage factor	92479	218054	38728	85390	69	69867635138	23533939972	130	114224	115352	39681	43183	42	139676307	4864108685	86	0.032573	0.108577	1.64286
NA	3097267	3098403	3098403	+	yggW	b2955	HemN family putative oxidoreductase	84843	147339	35530	57698	21	11708671885	12589946327	40	96494	78666	33521	29449	13	200586939	2637537162	27	0.0326052	0.108577	1.61538
1147615	1147621	1148691	1148691	+	plsX	b1090	putative phosphate acyltransferase	342259	712141	143330	278876	105	903175398748	400748709057	197	408329	374602	141852	140237	65	21796073	67864487702	131	0.0326278	0.108577	1.61538
NA	3521449	3521009	NA	-	hofO	b3393	DNA catabolic protein	4084	1806	1710	707	1	6948431	2577663	2	6157	4889	2138	1830	2	408588	5426174	4	0.0326203	0.108577	0.5
NA	4608185	4608631	4608631	+	rimI	b4373	ribosomal-protein-S18-alanine N-acetyltransferase	50224	93172	21032	36486	34	4925634519	3406380073	64	58421	58811	20295	22016	23	25388571	780528348	47	0.0326799	0.108611	1.47826
2447473	2447473	2446388	2446388	-	aroC	b2329	chorismate synthase	293205	338194	122787	132437	62	1590851190	142251184753	117	292381	245390	101572	91865	44	1613496701	22484305899	89	0.0327981	0.108925	1.40909
1952266	1952266	1952661	1952673	+	yecN	b1869	MAPEG family inner membrane protein	78891	86040	33037	33693	44	2508032	4974897909	84	63730	65460	22139	24505	29	54500361	1146490284	58	0.0329171	0.109242	1.51724
NA	2076308	2076754	2076754	+	yeeS	b2002	CP4-44 prophage; putative DNA repair protein	10400	10749	4355	4209	5	68109	66108049	9	31428	18676	10918	6991	9	183869714	116936141	20	0.0330432	0.109582	0.555556
2467855	2467855	2468217	NA	+	gtrA	b2350	CPS-53 (KpLE1) prophage; bactoprenol-linked glucose translocase (flippase)	41753	73856	17485	28922	34	2391735225	1802742295	63	46423	44654	16127	16716	22	1936610	476642930	45	0.0334901	0.110825	1.54545
NA	312514	312374	NA	-	ykgO	b4506	RpmJ-like protein	2026	2011	848	787	3	8388	1122325	5	3311	3967	1150	1485	4	499891	2390552	9	0.0334772	0.110825	0.75
NA	4530243	4528930	NA	-	sgcC	b4304	putative PTS system EIIC permease component	27832	22532	11655	8823	4	83904992	304657588	7	57924	49893	20122	18678	7	16661928	623084292	14	0.033451	0.110825	0.571429
2551225	2551216	2550641	2550594	-	yfeY	b2432	RpoE-regulated lipoprotein	109076	134623	45678	52718	45	746342868	14741785082	85	94550	91860	32846	34389	28	19536305	3022378581	58	0.0337955	0.111597	1.60714
3838248	3838248	3839171	3839197	+	yicL	b3660	EamA family inner membrane putative transporter	57599	60276	24121	23604	13	1416260	1912763537	25	43872	50044	15241	18734	9	138816360	503266156	18	0.0338202	0.111597	1.44444
426137	426137	427264	427286	+	tgt	b0406	tRNA-guanine transglycosylase	236631	414092	99095	162159	61	143959270663	149563010924	115	306703	252712	106548	94606	44	2653071569	23540345253	89	0.0337827	0.111597	1.38636
NA	3855611	3855114	3855091	-	yidF	b3674	putative Cys-type oxidative YidJ-maturating enzyme	66954	33874	28038	13265	21	4420678001	1440224575	41	98813	111255	34327	41649	37	820116111	3980937159	76	0.033805	0.111597	0.567568
1298568	1298598	1299245	1299245	+	ychE	b1242	UPF0056 family inner membrane protein	46722	59610	19566	23343	17	167462204	1550221378	33	37159	46473	12908	17397	11	253467968	410525865	23	0.0339818	0.11205	1.54545
NA	2192222	2191680	NA	-	yehD	b2111	putative fimbrial-like adhesin protein	340	789	142	308	0	92687	124897	0	494	120	171	44	0	48744	52713	0	0.0342859	0.112972
NA	4545096	4547732	NA	+	fimD	b4317	fimbrial usher outer membrane porin protein; FimCD chaperone-usher	35842	24737	15009	9687	2	381367512	483474575	4	24599	26997	8545	10106	1	20087744	125069746	3	0.0343606	0.113057	2
4133803	4133835	4136015	4136021	+	katG	b3942	catalase-peroxidase HPI, heme b-containing	693554	453746	290445	177688	56	580641984793	528499163474	107	1297335	1687477	450692	631729	121	1808862816457	1906125963421	248	0.0343382	0.113057	0.46281
3405907	3405917	3407266	3407281	+	accC	b3256	acetyl-CoA carboxylase, biotin carboxylase subunit	1203269	1778953	503902	696642	236	2102308548985	6270003646575	444	975059	889529	338733	333007	122	454576761	598890196004	248	0.034669	0.113828	1.93443
3630912	3630602	3629535	NA	-	yhiI	b3487	putative membrane fusion protein (MFP) of efflux pump	303657	138617	127164	54282	44	203728919422	50794243611	84	653926	407910	227172	152706	88	214517767013	162692633089	177	0.0346513	0.113828	0.5
NA	3132408	3131341	NA	-	yghQ	b2983	putative inner membrane polysaccharide flippase	8076	11049	3382	4326	1	6007541	54101430	3	18545	25408	6442	9511	3	101755195	98899060	7	0.0347795	0.114109	0.333333
1291371	1291457	1292365	1292365	+	galU	b1236	glucose-1-phosphate uridylyltransferase	352075	601324	147441	235479	112	320606562893	310248158022	210	380285	357133	132110	133697	72	20900122	54410296825	146	0.0348371	0.1142	1.55556
3153553	3153563	3154222	3154223	+	yghB	b3009	general envelope maintenance protein; DedA family inner membrane protein	198634	110701	83183	43350	50	47791123977	24215777879	95	382444	387612	132860	145107	103	2818612226	64531114287	210	0.0348565	0.1142	0.485437
1272119	1272119	1272349	1272506	+	chaB	b1217	cation transport regulator	14874	18974	6228	7430	15	10728394	142590284	29	9743	15039	3384	5630	9	48100258	42311412	19	0.0350592	0.114782	1.66667
NA	2360152	2358863	NA	-	rhmT	b2246	putative L-rhamnonate transporter	22643	19747	9482	7732	3	26427453	203430293	6	18839	13568	6544	5079	2	17249422	62674908	4	0.0352293	0.115257	1.5
1850860	1850860	1851876	1851876	+	ansA	b1767	cytoplasmic L-asparaginase 1	125421	209862	52523	82182	35	23547218591	26705912463	66	131352	119513	45631	44741	21	5215548	5717856109	44	0.0353254	0.115408	1.66667
3293367	3293335	3292475	3292475	-	rsmI	b3146	16S rRNA C1402 2'-O-ribose methyltransferase, SAM-dependent	58785	80078	24617	31358	17	672515660	3122233054	32	53229	61565	18491	23047	11	262642450	737327766	24	0.0353118	0.115408	1.54545
4474855	4474862	4475314	4475314	+	tabA	b4252	biofilm modulator regulated by toxins; DUF386 family protein, cupin superfamily	64285	67044	26921	26254	31	2610160	2631975013	58	50457	58376	17528	21853	21	231809217	644035610	43	0.0354147	0.115618	1.47619
1923706	1923706	1923365	1923328	-	yebY	b1839	DUF2511 family protein	180298	224048	75504	87737	126	2810885469	39390199564	238	148161	143739	51470	53810	75	53074029	8715650637	153	0.0354621	0.115691	1.68
NA	2574305	2573502	NA	-	eutT	b2459	cobalamin adenosyltransferase involved in ethanolamine utilization	8763	7124	3669	2789	2	5076009	32491103	4	19104	15193	6636	5687	3	6084200	68295266	7	0.0355121	0.115772	0.666667
2555217	2555182	2554130	2552271	-	eutR	b2437	eut operon transcriptional activator, AraC family	30418	32979	12738	12914	6	106658	534378189	12	72759	60643	25276	22702	11	66715156	1282254987	22	0.0356288	0.11607	0.545455
2947178	2947178	2946081	2946081	-	mltA	b2813	membrane-bound lytic murein transglycosylase A	83364	133276	34911	52191	21	6439749539	10253008288	39	79246	83530	27529	31270	13	163656983	2279508010	26	0.0358614	0.116623	1.61538
2263495	2263495	2262365	NA	-	fruB	b2169	fused fructose-specific PTS enzymes: IIA component/HPr component	150921	68064	63202	26654	20	38871981930	11263770839	39	100678	69327	34975	25953	13	1353601353	2459666964	26	0.0358744	0.116623	1.53846
454191	454167	453589	453585	-	yajG	b0434	putative lipoprotein	287625	429480	120451	168185	132	73782063002	182846342273	249	325441	300450	113057	112477	96	1866341	29062592026	194	0.0358549	0.116623	1.375
NA	323758	324453	324671	+	ykgG	b0308	LutC family protein; putative electron transport chain YkgEFG component	893533	927464	374191	363197	280	2175393184	1837571971760	529	907048	365833	315106	136954	162	1740450558401	230447133852	324	0.0359437	0.116751	1.7284
926651	926443	926225	926182	-	infA	b0884	translation initiation factor IF-1	367719	618051	153992	242030	482	320606562893	336366476476	904	384084	370130	133430	138563	306	349667331	59618080392	620	0.0359794	0.116751	1.57516
NA	338325	339743	NA	+	yahG	b0321	DUF1116 family protein	22680	27094	9497	10610	3	8919752	291349124	7	18087	21354	6283	7994	2	25035957	84420996	5	0.0359897	0.116751	1.5
1127733	1127839	1129374	1129378	+	murJ	b1069	putative peptidoglycan lipid II flippase	77767	145638	32567	57032	15	14834487067	11167320609	29	82516	85746	28665	32100	9	133348528	2445400182	19	0.0360705	0.116931	1.66667
NA	3540407	3542728	NA	+	feoB	b3409	fused ferrous iron transporter, protein B: GTP-binding protein/membrane protein	56431	72617	23632	28436	5	298271118	2452780891	11	58931	48098	20472	18006	4	60193192	612520385	8	0.0361543	0.117121	1.25
NA	3648528	3648881	NA	+	arsR	b3501	arsenical resistance operon transcriptional repressor; autorepressor	4779	2647	2001	1036	2	6333300	4248271	4	7507	6043	2607	2262	3	536456	9838313	6	0.0362611	0.117384	0.666667
1950679	1950522	1948750	1948749	-	aspS	b1866	aspartyl-tRNA synthetase	1213771	1991400	508300	779837	193	4785790050073	7069047201868	363	1120011	915331	389089	342666	102	69011853456	701175792634	206	0.0363776	0.117679	1.89216
NA	87357	87848	NA	+	ilvH	b0078	acetolactate synthase 3, small subunit, valine-sensitive	15735	17489	6589	6848	7	269582	139040121	13	12000	12629	4168	4727	4	1708260	41393953	9	0.0364513	0.117752	1.75
2958927	2958884	2955996	NA	-	ptrA	b2821	protease III	280248	337167	117361	132035	22	4349911693	134826931290	43	274854	253271	95483	94815	16	2619554	22065692866	32	0.0364492	0.117752	1.375
3201891	3201891	3203129	3203129	+	cca	b3056	fused tRNA nucleotidyl transferase/2'3'-cyclic phosphodiesterase/2'nucleotidase and phosphatase	394647	407367	165269	159525	69	458013880	228616224971	131	343474	331697	119322	124175	48	305624894	37929335485	98	0.0365246	0.117906	1.4375
NA	4579840	4579499	NA	-	symE	b4347	toxic peptide regulated by antisense sRNA symR	2512	5523	1051	2162	2	8881333	4722217	4	3190	3006	1108	1125	1	392	1764365	3	0.0366073	0.11809	2
3852804	3852784	3851096	3851096	-	ilvB	b3671	acetolactate synthase 2 large subunit	102136	71643	42772	28055	11	4380566759	5670426547	20	207789	183889	72185	68841	20	125026781	15357919062	41	0.0368567	0.118812	0.55
NA	2562524	2563117	NA	+	yffP	b2447	CPZ-55 prophage; uncharacterized protein	8826	6922	3696	2710	2	6669121	31157988	5	6538	6379	2271	2388	1	40035	8657945	3	0.0369184	0.118856	2
2521051	NA	NA	2521126	+	valX	b2402	Val tRNA	95748	241367	40097	94519	475	101070124432	26676480358	885	113995	136657	39601	51159	293	2452914788	5764199837	597	0.0369478	0.118856	1.62116
499973	499973	499014	498065	-	aes	b0476	acetyl esterase	90796	104808	38023	41043	21	97899543	7670440139	41	80368	67628	27919	25317	13	68470185	1799320234	27	0.0369316	0.118856	1.61538
NA	204493	205089	205100	+	rnhB	b0183	ribonuclease HII, degrades RNA of DNA-RNA hybrids	69398	97766	29062	38285	30	1427109548	5075992302	56	74880	56643	26013	21205	19	298867511	1203676256	39	0.0371596	0.119454	1.57895
662284	662278	661637	661637	-	lipB	b0630	octanoyltransferase; octanoyl-[ACP]:protein N-octanoyltransferase	76536	95976	32051	37584	28	418667867	5456490010	54	69850	63991	24265	23955	18	414984	1305599764	37	0.0374018	0.119849	1.55556
NA	1044676	1044230	NA	-	etp	b0982	Protein-tyrosine-phosphatase, role in O-antigen capsule formation; dephosphorylates Etk-P	1915	3251	801	1273	1	1138216	1802372	2	7086	2332	2461	873	1	20931733	3682465	3	0.03737	0.119849	1
NA	2664390	2665244	NA	+	yfhR	b2534	putative S9 family prolyl oligopeptidase	5203	7554	2178	2958	1	3800065	14691395	3	5503	4946	1911	1851	1	8059	4762694	2	0.0374463	0.119849	1
NA	1203268	1203825	NA	+	ymfL	b1147	e14 prophage; putative DNA-binding transcriptional regulator	4500	5649	1884	2212	1	475183	7743024	3	7526	10051	2614	3762	2	9607812	19932004	5	0.0373792	0.119849	0.5
NA	372115	372924	NA	+	mhpD	b0350	2-keto-4-pentenoate hydratase	3700	2456	1549	961	0	1928721	2853956	1	5083	6232	1765	2333	1	1775006	5943226	2	0.0374642	0.119849	0
NA	318567	318331	NA	-	rclB	b0303	reactive chlorine species (RCS) stress resistance periplasmic protein	454	388	190	151	0	2868	83433	0	311	1269	108	475	0	622252	244151	1	0.0374563	0.119849
4591308	4591279	4589129	4589086	-	yjiY	b4354	putative transporter	332094	293865	139073	115078	31	14159692313	140915235130	59	1199864	447888	416830	167672	68	3893172185154	436484448776	135	0.0375026	0.119888	0.455882
NA	3727361	3726924	NA	-	yiaA	b3562	YiaAB family inner membrane protein, tandem domains	963	1313	403	514	0	35284	346653	1	2009	1867	697	698	0	1	867895	1	0.0375282	0.119888
189712	NA	NA	189847	+	tff	b4414	-	186686	435709	78179	170624	490	360482535911	134041766476	914	310290	221037	107794	82748	347	15694088893	22098280537	700	0.0375771	0.119961	1.4121
2616091	2616094	2617557	2617577	+	bepA	b2494	periplasmic metalloprotease and chaperone for OM protein maintenance and assembly	236361	267501	98982	104754	36	463390556	71981101957	69	181030	196284	62889	73481	22	1989349725	14697754796	46	0.0379017	0.120746	1.63636
233960	233955	232597	232592	-	mltD	b0211	putative membrane-bound lytic murein transglycosylase D	314599	526954	131747	206356	66	215507769062	244665069320	124	339821	351830	118053	131712	45	3662430398	41909206533	91	0.0379003	0.120746	1.46667
2814733	2814733	2814218	2814203	-	luxS	b2687	S-ribosylhomocysteine lyase	273481	391819	114527	153437	138	45176331247	157439132630	259	309179	278542	107408	104275	101	106922475	25302548129	205	0.0378895	0.120746	1.36634
245827	245805	245065	243533	-	yafK	b0224	L,D-transpeptidase-related protein	341015	428245	142809	167701	111	15463489605	211208474254	209	324405	334806	112697	125339	79	3041738617	34768168414	160	0.0380207	0.121042	1.40506
2825576	2825576	2824491	2824491	-	mltB	b2701	membrane-bound lytic murein transglycosylase B	83743	138982	35069	54425	21	8455153130	11127918233	41	77605	90938	26959	34043	13	757587030	2466169592	28	0.0381698	0.121384	1.61538
NA	1418229	1418008	NA	-	kilR	b1352	Rac prophage; inhibitor of ftsZ, killing protein	717	698	300	273	0	1187	165347	1	989	1445	343	540	0	139796	486641	1	0.0381808	0.121384
3793947	3793987	3794919	3794928	+	hldD	b3619	ADP-L-glycero-D-mannoheptose-6-epimerase, NAD(P)-binding	937337	1043767	392536	408741	227	5519779028	2441318379780	429	734638	637812	255212	238773	130	5713009631	274824071911	264	0.0383161	0.121577	1.74615
3298140	3298138	3297098	3297092	-	yraQ	b3151	putative inner membrane permease	122307	170225	51219	66660	30	4915696061	21767876179	56	112411	111036	39051	41567	19	63163986	4581636226	38	0.0383205	0.121577	1.57895
824626	824630	825040	825061	+	ybhQ	b0791	inner membrane protein	241488	95670	101129	37464	87	147273900638	28090284599	168	408053	406412	141756	152145	176	1899070121	77734754878	357	0.0382718	0.121577	0.494318
4543674	4543728	4544267	4544267	+	fimI	b4315	fimbrial protein involved in type 1 pilus biosynthesis	52400	45623	21943	17866	19	201178582	1338776608	36	30782	47939	10693	17946	12	801689953	359716763	26	0.0384916	0.122036	1.58333
NA	2190910	2188430	NA	-	yehB	b2109	putative outer membrane protein	1615	3668	676	1436	0	3570397	1862579	0	1122	2471	389	925	0	1544398	813950	0	0.0386263	0.122378
1865641	1865636	1864782	1864782	-	yeaE	b1781	aldo-keto reductase, methylglyoxal to acetol, NADPH-dependent	203616	142593	85269	55839	43	23113229641	29072050323	82	131932	131688	45832	49299	27	136349411	6408857227	55	0.0388932	0.123055	1.59259
NA	4335590	4333947	NA	-	eptA	b4114	lipid A phosphoethanolamine transferase	18458	23182	7729	9078	2	14151190	195980274	5	13533	18004	4701	6740	1	38138663	61225349	3	0.0392278	0.124025	2
NA	2923784	2923002	2922991	-	truC	b2791	tRNA(Ile1,Asp) pseudouridine(65) synthase	46633	94829	19528	37135	19	6736105509	3250544036	36	64124	53424	22276	20000	13	49656650	778498243	26	0.0392535	0.124025	1.46154
3181587	3177910	3177281	NA	-	nudF	b3034	ADP-ribose pyrophosphatase	112690	153025	47192	59924	45	3093968708	18192326221	85	105152	101353	36529	37942	29	15816320	3790270790	59	0.0393041	0.1241	1.55172
3440011	3439999	3439616	3439595	-	rplQ	b3294	50S ribosomal subunit protein L17	1122992	1934364	470284	757501	853	5476061856368	6489382040020	1598	1224846	748779	425509	280315	457	1065223681932	656326265594	919	0.0395189	0.124693	1.86652
3426783	NA	NA	3423880	-	rrlD	b3275	23S ribosomal RNA of rrnD operon	5346735	1284144	2239095	502873	244	410976147817724	68380898718126	472	13137496	17310049	4563944	6480251	933	520811075908782	448783902529336	1901	0.0396877	0.125054	0.261522
2861241	2861234	2860467	2860451	-	ygbI	b2735	DeoR family putative transcriptional regulator	101296	52766	42420	20663	21	11194420965	4368248733	41	179802	158644	62462	59390	39	101994067	12277611884	79	0.0397218	0.125076	0.538462
1799127	1798942	1797959	1797945	-	pheS	b1714	phenylalanine tRNA synthetase, alpha subunit	235085	434018	98448	169962	72	194671588900	157962448745	136	314064	278880	109105	104402	53	283441852	25676529687	108	0.0397599	0.125111	1.35849
1184457	1184444	1183617	NA	-	potB	b1125	polyamine transporter subunit	38196	70996	15995	27802	14	2581659493	1612216874	26	47059	40107	16348	15014	9	13776471	439839769	18	0.0398466	0.125298	1.55556
2712889	2712896	2714230	2714281	+	srmB	b2576	ATP-dependent RNA helicase	357020	605208	149512	237000	77	315820544330	316899769708	144	403166	347243	140059	129995	50	1759598214	57998623500	101	0.0399097	0.125395	1.54
1154110	1154112	1155134	NA	+	yceG	b1097	septation protein, ampicillin sensitivity	56338	65681	23593	25720	12	42209100	2076456154	24	50723	49445	17621	18510	8	5201503	551779941	17	0.0399318	0.125395	1.5
937372	937372	937983	937986	+	lolA	b0891	lipoprotein chaperone	313618	343949	131336	134691	115	126016121	155170872838	217	322048	266338	111878	99707	85	2776815587	25282804982	172	0.0401102	0.12587	1.35294
1915534	1915534	1914836	1914836	-	proQ	b1831	RNA chaperone, putative ProP translation regulator	737240	1245933	308739	487910	304	1764438508019	2393534801742	569	721887	654233	250782	244921	175	480724384	276791561130	354	0.0401722	0.125978	1.73714
3884493	3884493	3884852	NA	+	rnpA	b3704	protein C5 component of RNase P	212242	435671	88882	170609	192	268189235841	147453242785	360	329083	243076	114322	90998	141	13227911596	24160675786	285	0.0402364	0.126094	1.3617
853033	852997	852869	852733	-	mntS	b4705	Mn(2)-response protein, MntR-repressed	79702	50336	33377	19711	108	3666936627	2616903000	205	101409	168993	35229	63264	186	20570523817	7080022573	381	0.040345	0.126349	0.580645
1678385	1678427	1679371	1679371	+	ydgH	b1604	DUF1471 family periplasmic protein	450007	546289	188453	213928	113	16347000218	350424578392	212	390048	380080	135502	142288	72	683340652	64386809477	146	0.0404407	0.126476	1.56944
NA	2864236	2865012	NA	+	ygbM	b2739	putative hydroxypyruvate isomerase	7198	6270	3014	2455	1	1708260	17909812	3	11147	14192	3872	5312	2	16551371	43613895	5	0.0404395	0.126476	0.5
3575024	3574878	3573775	3573775	-	asd	b3433	aspartate-semialdehyde dehydrogenase, NAD(P)-binding	1605937	1560339	672531	611032	307	135533712633	7019124221805	581	927306	1127037	322144	421921	165	432949323806	723251142697	336	0.0404982	0.126571	1.86061
3805116	3805116	3804181	NA	-	waaS	b3629	lipopolysaccharide core biosynthesis protein	40878	58943	17118	23082	11	501249934	1365357276	21	37527	42634	13036	15960	7	90596138	371102990	15	0.0406298	0.126818	1.57143
2089719	2089713	2089462	NA	-	yefM	b2017	antitoxin of the YoeB-YefM toxin-antitoxin system	68412	63890	28649	25019	56	152243901	2717258210	106	171648	107277	59630	40160	98	8575161120	7369634997	197	0.0406322	0.126818	0.571429
1330879	1331048	1333645	1333645	+	topA	b1274	DNA topoisomerase I, omega subunit	609498	1039639	255244	407125	68	1186785633094	1277976742746	127	621508	543480	215910	203459	39	2932609033	198768154544	80	0.0408262	0.127263	1.74359
2518812	2518813	2519205	2519217	+	yfeD	b2399	DUF1323 family putative DNA-binding protein	174726	74231	73171	29069	67	61018831820	16315774223	130	324131	330804	112602	123840	148	2293071897	33911024783	300	0.04083	0.127263	0.452703
21195	21078	20815	20781	-	rpsT	b0023	30S ribosomal subunit protein S20	494523	1163216	207095	455518	673	3865666023987	1279596938353	1254	625457	540712	217282	202422	393	4483417140	199089245958	794	0.0409191	0.12739	1.71247
4100770	4100810	4101430	4101457	+	sodA	b3908	superoxide dismutase, Mn	530582	553385	222196	216706	187	410901410	447745829846	353	415867	407838	144471	152679	118	1078781871	80574069370	239	0.0409584	0.12739	1.58475
3324972	3327790	3328083	3328796	+	yhbY	b3180	RNA binding protein associated with pre-50S ribosomal subunits	272357	353844	114057	138566	228	14898598838	138999794617	429	264504	284445	91888	106485	166	4295331301	23152050595	337	0.0409317	0.12739	1.37349
3700563	3700563	3701834	3707863	+	yhjV	b3539	putative transporter	91493	88379	38315	34609	15	160006269	6087729070	28	170511	228850	59235	85673	27	17869509881	15855400604	56	0.0409813	0.12739	0.555556
NA	1671777	1671860	NA	+	ydgU	b4601	stationary phase-induced protein	1847	1891	773	740	4	1921	948224	9	895	1459	310	546	2	215651	457621	5	0.0410282	0.12745	2
2639283	2639283	2638663	2638658	-	yfgM	b2513	putative anti-RcsB factor	420977	629629	176295	246564	181	186636705970	402554670066	340	423545	378588	147138	141729	115	396501448	73464235099	232	0.0411404	0.127712	1.57391
3938225	3938227	3939219	3939255	+	rbsR	b3753	transcriptional repressor of ribose metabolism	119055	78508	49857	30743	21	8203662804	8127839297	40	248966	219794	86490	82282	42	217042988	19067668001	84	0.0412051	0.127827	0.5
2269828	2269979	2270545	2270568	+	mepS	b2175	murein DD-endopeptidase, space-maker hydrolase, mutational suppressor of prc thermosensitivity, outer membrane lipoprotein	350819	721823	146915	282667	202	906473209471	421269358470	378	376159	432392	130677	161871	126	26578750965	76558333351	257	0.0413381	0.127982	1.60317
2412612	2412594	2412100	2412099	-	yfbU	b2294	UPF0304 family protein	328153	371929	137423	145648	151	1084152033	175715310938	285	361632	265876	125630	99534	112	17319744062	28926203170	227	0.0413234	0.127982	1.34821
3478801	3478792	3478592	3478498	-	yheV	b4551	DUF2387 family putative metal-binding protein	51723	33217	21660	13007	45	1224514976	1001034267	86	78088	94948	27127	35545	76	1146213229	2611539061	155	0.0413035	0.127982	0.592105
NA	812270	812947	NA	+	bioD	b0778	dethiobiotin synthetase	3773	4172	1580	1633	1	5987	4722217	2	2308	3901	801	1460	0	2535655	1794005	1	0.0414322	0.128177	#DIV/0!
3853916	3853922	3855106	3855616	+	emrD	b3673	multidrug efflux system protein	84181	102193	35253	40019	16	292640005	6629116598	31	230415	191016	80045	71509	31	1185153437	16701958374	63	0.0414568	0.128177	0.516129
3109511	3109553	3110260	3110260	+	yqgA	b2966	DUF554 family putative inner membrane protein	19633	13697	8221	5363	5	85765642	141404196	9	38431	33411	13350	12507	9	4578792	270965643	18	0.0415144	0.128183	0.555556
NA	685929	685255	NA	-	gltK	b0653	glutamate, aspartate ABC transporter permease subunit	116840	93588	48930	36649	33	2837428743	9734023754	63	228238	283432	79289	106106	67	18490491982	21395535944	137	0.0414942	0.128183	0.492537
3213003	3213047	3214888	3215479	+	rpoD	b3067	RNA polymerase, sigma 70 (sigma D) factor	1618351	2467974	677729	966464	237	5545780047898	18031193083155	446	1230021	1264442	427307	473361	120	67702648916	1176070220054	244	0.0417095	0.1287	1.975
NA	3897506	3897973	NA	+	cbrB	b3716	PRK09823 family inner membrane protein, creBC regulon	11155	13140	4671	5145	5	1149825	84062873	10	7394	11523	2568	4313	3	26246609	23284042	7	0.0421102	0.129849	1.66667
3964229	3964229	3962745	3962732	-	gpp	b3779	guanosine pentaphosphatase/exopolyphosphatase	472701	643714	197956	252079	80	99742551198	479270021919	151	445651	397597	154818	148845	50	503067261	86707466130	102	0.0423792	0.130591	1.6
4022215	4022218	4022733	4022733	+	tatB	b3838	TatABCE protein translocation system subunit	547793	603833	229403	236462	239	751186288	522511208454	451	485786	380636	168761	142496	149	17590159533	94259304531	301	0.0425328	0.130893	1.60403
1925108	1925108	1925338	1925338	+	holE	b1842	DNA polymerase III, theta subunit	18396	22201	7703	8693	18	6734238	188652362	35	16843	14360	5851	5375	12	1161503	59526829	24	0.0425388	0.130893	1.5
63264	63264	60358	60347	-	rapA	b0059	RNA polymerase remodeling/recycling factor ATPase; RNA polymerase-associated, ATP-dependent RNA translocase	212022	419380	88790	164230	23	221313566296	139507864861	43	302998	253144	105261	94767	17	1945461088	23382678621	34	0.0425623	0.130893	1.35294
1496805	1496856	1498511	1498511	+	opgD	b1424	osmoregulated periplasmic glucan (OPG) biosynthesis periplasmic protein	214903	314273	89996	123070	34	30586665820	83957914427	64	203810	213296	70803	79850	22	1362620844	16583739306	45	0.0426195	0.130895	1.54545
NA	4350034	4349315	4349283	-	dcuR	b4124	response regulator in two-component regulatory system with DcuS	65627	56259	27483	22031	18	404108549	2100523872	34	119025	128117	41349	47962	30	642274192	5596251773	62	0.0426087	0.130895	0.6
4177261	4177358	4177741	4177742	+	secE	b3981	preprotein translocase membrane subunit	383105	528455	160435	206944	254	69319083114	284485899937	478	349062	380452	121263	142427	169	10476075316	52625156138	343	0.0427173	0.131108	1.50296
NA	2099613	2098447	NA	-	ugd	b2028	UDP-glucose 6-dehydrogenase	25670	32192	10750	12606	5	30433446	418689324	10	24719	24513	8587	9176	3	1936610	115522470	7	0.0427744	0.131196	1.66667
4163270	4163270	4162170	4161105	-	trmA	b3965	tRNA m(5)U54 methyltransferase, SAM-dependent; tmRNA m(5)U341 methyltransferase	288695	357690	120899	140072	62	8264568432	149225195551	118	276836	301130	96172	112732	46	5814452179	24774091292	94	0.042891	0.131466	1.34783
NA	2695801	2697357	NA	+	mltF	b2558	membrane-bound lytic transglycosylase F, murein hydrolase	25234	39045	10567	15290	4	286343347	545511521	8	29949	25922	10404	9704	3	2930888	143445681	6	0.042964	0.131602	1.33333
1279864	1279864	1283607	NA	+	narG	b1224	nitrate reductase 1, alpha subunit	238124	180063	99721	70513	11	22696995579	43213366391	22	667700	305150	231957	114237	23	643879522677	130582459404	46	0.043065	0.131824	0.478261
4197478	4196808	4196332	4196313	-	rsd	b3995	stationary phase protein, binds sigma 70 RNA polymerase subunit	185471	72519	77671	28398	57	79620631524	17796960210	111	312443	359195	108542	134469	125	17051769305	37632965891	254	0.0432992	0.132453	0.456
NA	1706919	1709141	NA	+	rsxC	b1629	SoxR iron-sulfur cluster reduction factor component; putative membrane-associated NADH oxidoreductase of electron transport complex	54613	116402	22870	45583	8	12411458183	5258295184	15	70066	63586	24340	23804	5	1544398	1298969506	10	0.0435169	0.133031	1.6
3795979	3795979	3796938	3796940	+	waaC	b3621	ADP-heptose:LPS heptosyl transferase I	188552	230647	78961	90321	46	2353271312	42660382136	88	164665	142100	57204	53197	28	192988068	9931685092	57	0.0435913	0.13317	1.64286
NA	2600478	2600948	2600965	+	bcp	b2480	peroxiredoxin; thiol peroxidase, thioredoxin-dependent	334733	331036	140178	129634	151	1967781886	159608650007	286	304814	297693	105891	111445	113	422491626	26561205704	230	0.0437696	0.133626	1.33628
NA	1635847	1634885	NA	-	stfQ	b1547	Qin prophage; putative side tail fiber assembly protein	6987	4700	2926	1840	1	8409217	11448622	2	5134	4578	1783	1713	0	11668	4043153	1	0.0438757	0.133803	#DIV/0!
3883943	3883729	3882326	3882326	-	dnaA	b3702	chromosomal replication initiator protein DnaA, DNA-binding transcriptional dual regulator	354826	724325	148593	283647	82	895327427579	428678610359	153	406877	412689	141348	154495	51	3341550271	79391072604	105	0.0438856	0.133803	1.60784
866568	866568	867533	NA	+	iaaA	b0828	Isoaspartyl peptidase	160935	114060	67396	44666	30	12433764887	19958170780	58	111891	105403	38870	39459	20	1936610	4284953097	40	0.0439659	0.13396	1.5
NA	2328143	2327367	NA	-	yfaP	b2225	DUF2135 family protein, putative host defense protein	6165	4321	2581	1692	1	5201503	8489429	2	3647	4827	1266	1807	0	1579207	3180804	1	0.0440251	0.134051	#DIV/0!
1995381	1995359	1994703	NA	-	uvrY	b1914	response regulator in two-component regulatory system with BarA	351437	388145	147174	151998	120	301260035	196703451323	227	308394	342880	107135	128361	88	10549881680	33459402432	179	0.0441293	0.13428	1.36364
NA	3771744	3771382	3771382	-	yibI	b3598	DUF3302 family inner membrane protein	18747	11579	7850	4534	8	122528991	122529082	17	9397	13672	3264	5118	5	30354798	36965056	11	0.0443115	0.134746	1.6
NA	1958132	1957032	NA	-	torY	b1873	TMAO reductase III (TorYZ), cytochrome c-type subunit	4081	3881	1709	1519	0	128165	4774023	1	3564	2815	1238	1053	0	120224	1826658	1	0.0443749	0.134849
4139717	4139708	4139046	4139046	-	fsaB	b3946	fructose-6-phosphate aldolase 2	83354	56512	34906	22130	22	3119692384	3320625515	43	172289	125293	59852	46905	39	3220846024	9080326716	80	0.0444418	0.134964	0.564103
91413	91413	93179	NA	+	ftsI	b0084	transpeptidase involved in septal peptidoglycan synthesis (penicillin-binding protein 3)	225993	264349	94640	103519	29	1302680002	65689028724	56	184867	185681	64222	69512	18	375887270	14293002823	37	0.0444921	0.135028	1.61111
3254217	3254214	3253318	3253318	-	yhaJ	b3105	LysR family putative transcriptional regulator	95764	93563	40103	36639	22	136066409	7012442487	42	78542	67512	27285	25274	14	36893775	1737140811	29	0.0446145	0.13531	1.57143
NA	3497003	3497809	NA	+	nirC	b3367	nitrite transporter	7132	6862	2986	2687	1	380522	19892786	3	3410	8072	1184	3021	1	29691089	6319284	2	0.0447065	0.1355	1
NA	4501260	4501589	NA	+	yjgZ	b4277	uncharacterized protein	2073	1920	868	751	1	40035	1097753	2	3456	3609	1200	1351	1	73846	2235354	3	0.044763	0.135582	1
NA	728821	728732	NA	-	kdpF	b4513	potassium ion accessory transporter subunit	0	36	0	14	0	245	255	0	0	0	0	0	0	0	987	0	0.0448562	0.135775
3936255	3936278	3937168	3937199	+	rbsB	b3751	D-ribose transporter subunit	2590918	1531001	1085019	599543	495	19300414724629	20271647007736	945	9119049	7536109	3167942	2821244	1664	8602946308098	128919960081963	3360	0.0449094	0.135847	0.297476
1506781	1506781	1508742	1508742	+	ydcP	b1435	putative peptidase	145075	269091	60754	105376	22	62759818896	40934108785	42	166581	136446	57869	51080	13	684065924	9608370421	27	0.044998	0.135963	1.69231
1492208	1492129	1491962	NA	-	mokB	b1420	regulatory peptide	116525	157329	48798	61610	174	3140831494	19389844519	328	99140	115091	34441	43085	113	1221460493	4178298004	230	0.0450135	0.135963	1.53982
2407524	2407561	2408778	2408778	+	alaA	b2290	valine-pyruvate aminotransferase 2	385609	430758	161484	168685	71	787964699	235032526213	135	355740	337492	123583	126344	50	78944785	42024261079	102	0.0450361	0.135963	1.42
1263688	1263714	1264970	1265011	+	hemA	b1210	glutamyl tRNA reductase	501361	589431	209958	230822	93	10123208526	453147526223	175	444794	391355	154520	146509	59	1017682178	84182080298	119	0.0451225	0.136135	1.57627
2286120	2283947	2282940	2282922	-	yejK	b2186	spermidine nucleoid-associated protein	185598	272931	77724	106880	48	22600136642	53333326169	91	189130	149377	65703	55921	29	1643578250	12235540946	60	0.0453816	0.136827	1.65517
3474972	3474965	3474678	3474648	-	tusB	b3343	mnm(5)-s(2)U34-tRNA synthesis 2-thiolation protein	26022	39171	10897	15339	24	247145402	566700402	45	25789	30946	8959	11585	17	69995696	149608945	35	0.0454289	0.13688	1.41176
3481194	3481161	3480607	NA	-	kefG	b3351	potassium-efflux system ancillary protein for KefB, glutathione-regulated	43295	20973	18130	8213	12	1698543846	572756542	23	58662	74666	20379	27952	21	889215676	1317352952	43	0.0458546	0.137893	0.571429
1755141	1755141	1754932	1754932	-	ydhZ	b1675	uncharacterized protein	24691	25665	10340	10050	25	353605	301387395	48	17369	23801	6033	8910	17	87140437	90092161	35	0.0459608	0.138122	1.47059
134350	134388	134750	136487	+	yacL	b0119	UPF0231 family protein	552694	252595	231456	98916	237	855848165728	235276397567	455	1254030	796479	435647	298172	502	934331419120	704825523580	1010	0.0461797	0.138599	0.472112
3604258	3604243	3602750	3602748	-	ftsY	b3464	Signal Recognition Particle (SRP) receptor	500420	711651	209564	278684	86	179396082862	579574833702	163	478259	423168	166146	158418	53	933523117	107947966146	108	0.0462142	0.138613	1.62264
NA	1492071	1491922	1491649	-	hokB	b4428	toxic polypeptide, small	119399	154416	50001	60469	195	1933912937	19411599034	368	99216	115590	34467	43272	127	1276775312	4206153776	259	0.0463899	0.138869	1.53543
2420621	2420621	2421268	2421268	+	yfcG	b2302	GSH-dependent disulfide bond oxidoreductase	52924	60871	22163	23837	18	23756206	1771096700	35	37118	55388	12894	20735	12	966619390	495227766	25	0.0463536	0.138869	1.5
3318158	3318006	3317554	3317554	-	rimP	b3170	ribosome maturation factor for 30S subunits	273371	477533	114481	187003	177	201322103378	199701207961	332	348774	311069	121163	116452	129	284600382	34544531333	262	0.0463708	0.138869	1.37209
NA	2768665	2769486	NA	+	yfjQ	b2633	CP4-57 prophage; uncharacterized protein	5975	10745	2502	4207	2	24825768	36914417	4	6919	6811	2403	2549	1	68109	10344609	3	0.0464944	0.139091	2
NA	1665315	1666571	NA	+	clcB	b1592	H(+)/Cl(-) exchange transporter	17655	24658	7393	9656	3	48978675	200377362	6	15364	17403	5337	6515	2	10221454	64513548	4	0.0465512	0.139171	1.5
3710549	3710475	3708784	3708725	-	eptB	b3546	KDO phosphoethanolamine transferase, Ca(2+)-inducible	255815	285212	107129	111689	34	263196207	91994389815	64	846510	498182	294076	186501	70	518646267343	260089452381	142	0.0466853	0.139482	0.485714
3138590	3138522	3136663	3136663	-	gss	b2988	fused glutathionylspermidine amidase/glutathionylspermidine synthetase	533771	610327	223531	239005	65	4940947362	513544467299	124	408082	456831	141767	171020	41	22781010938	95830349092	84	0.046755	0.139599	1.58537
295601	295579	295139	295139	-	yagN	b0280	CP4-6 prophage; uncharacterized protein	91623	57110	38369	22364	36	5357690668	3970305939	68	139873	176160	48591	65947	63	6507934071	10837447649	129	0.046789	0.13961	0.571429
4392946	4394066	4395613	NA	+	nnr	b4167	bifunctional NAD(P)H-hydrate repair enzyme; C-terminal domain ADP-dependent (S)-NAD(P)H-hydrate dehydratase and N-terminal domain NAD(P)H-hydrate epimerase	121613	162696	50928	63712	19	3124382768	20794050001	37	98340	123489	34163	46229	12	2719668527	4553216154	25	0.0469	0.139851	1.58333
NA	293918	293220	NA	-	yagL	b0278	CP4-6 prophage; DNA-binding protein	5818	7229	2436	2830	2	737827	16087901	3	6976	4017	2423	1503	1	5647481	5308448	2	0.0469318	0.139855	2
2557297	2557297	2556410	2556409	-	eutC	b2440	ethanolamine ammonia-lyase, small subunit (light chain)	51165	43863	21426	17176	11	222278489	1256358147	21	101148	90863	35138	34015	19	9113303	3201420189	38	0.0470029	0.139977	0.578947
NA	1420365	1420661	NA	+	ydaS	b1357	Rac prophage; putative DNA-binding transcriptional regulator	7273	5877	3045	2301	4	3392649	16642491	9	5435	5609	1888	2099	3	164836	5489935	6	0.0472289	0.140549	1.33333
2939368	2939368	2940099	2940108	+	fucR	b2805	l-fucose operon activator	123550	73797	51740	28899	28	12579989520	8139786063	55	224540	235785	78004	88269	55	1845123750	18720501712	113	0.047256	0.140549	0.509091
4158470	4158490	4159407	4160808	+	oxyR	b3961	oxidative and nitrosative stress transcriptional regulator	899685	775695	376768	303764	195	204548350017	1399698068020	370	636442	592416	221098	221778	119	2733917	221435756157	241	0.0475889	0.141357	1.63866
NA	2562111	2562527	NA	+	yffO	b2446	CPZ-55 prophage; uncharacterized protein	4593	2975	1923	1165	1	3547889	4407377	3	3377	2705	1173	1012	1	86132	1712282	2	0.0475763	0.141357	1
NA	2941243	2940143	2934831	-	rlmM	b2806	23S rRNA C2498 2'-O-ribose methyltransferase, SAM-dependent	67003	100221	28059	39246	16	2268175947	5069719842	30	61952	70508	21522	26395	10	308656490	1275417337	21	0.0476726	0.14146	1.6
1326782	1326852	1327727	1327733	+	rluB	b1269	23S rRNA pseudouridine(2605) synthase	176469	370169	73901	144959	66	191705757567	92055975149	124	274138	176430	95235	66048	45	22657850414	18024196882	92	0.047685	0.14146	1.46667
NA	2703386	2702481	2702470	-	era	b2566	membrane-associated, 16S rRNA-binding GTPase	331795	677929	138948	265478	119	765646716716	355172653392	223	426070	362275	148016	135622	77	2900491422	69133824471	156	0.0479136	0.142047	1.54545
2495519	2495645	2496565	2496586	+	lpxP	b2378	palmitoleoyl-acyl carrier protein (ACP)-dependent acyltransferase	250744	345962	105006	135479	69	25128149877	122783823335	130	287417	238895	99848	89433	50	1910496596	21927681401	102	0.0482698	0.143011	1.38
1277618	1277618	1275822	NA	-	narX	b1222	sensory histidine kinase in two-component regulatory system with NarL	114769	158480	48062	62061	16	3885052038	19288477283	30	126616	90590	43986	33913	10	1763377162	4227682159	21	0.0485298	0.143597	1.6
1592442	1592442	1592176	NA	-	hipB	b1508	antitoxin of HipAB toxin-antitoxin system	17678	10303	7403	4034	11	127281849	108049319	21	35356	27188	12282	10178	20	41121956	182947619	42	0.0485098	0.143597	0.55
1891270	1891267	1890572	1890550	-	tsaB	b1807	tRNA(ANN) t(6)A37 threonylcarbamoyladenosine modification protein; binding partner and protease for TsaD	132402	203405	55447	79653	51	14460365645	26838443290	97	142319	118328	49441	44297	33	351468419	6174188671	67	0.0486366	0.143821	1.54545
4115579	4115579	4114569	4114569	-	glpX	b3925	fructose 1,6-bisphosphatase II	87894	107455	36808	42079	20	372655266	7614545011	39	81179	70004	28201	26206	13	36193209	1903147685	26	0.0487668	0.144113	1.53846
NA	622300	623550	NA	+	entS	b0591	enterobactin exporter, iron-regulated	2716	3306	1137	1294	0	81085	2616973	0	6307	4514	2191	1689	0	1319632	5123151	1	0.0492001	0.145208
NA	2468214	2469134	NA	+	gtrB	b2351	CPS-53 (KpLE1) prophage; bactoprenol glucosyl transferase	137347	289871	57517	113514	49	108232933820	43664006135	92	148431	163838	51564	61334	30	1638743409	10485432766	61	0.0494882	0.145872	1.63333
2773318	2773318	2775021	2775021	+	yfjW	b2642	CP4-57 prophage; putative inner membrane protein	58683	71184	24575	27875	8	121114868	2511524101	15	36878	72284	12811	27060	5	4053652680	662884254	11	0.049475	0.145872	1.6
4120349	4120349	4119423	4119340	-	menA	b3930	1,4-dihydroxy-2-naphthoate octaprenyltransferase	64014	90014	26807	35249	17	1154071828	4192764092	33	66334	60409	23044	22614	12	910098	1048287343	24	0.049616	0.146094	1.41667
NA	3588113	3587370	3586947	-	ugpQ	b3449	glycerophosphodiester phosphodiesterase, cytosolic	79668	65867	33363	25793	20	888370474	3695599129	39	108755	194001	37781	72626	36	34665792321	9932727755	74	0.0496271	0.146094	0.555556
1175427	1175427	1176626	NA	+	lolC	b1116	lipoprotein-releasing system transmembrane protein	176297	293899	73829	115091	42	52009737824	56986902679	78	190612	161991	66218	60643	26	426335713	13165572315	52	0.0497216	0.146279	1.61538
1519017	1519027	1520064	1520073	+	curA	b1449	curcumin/dihydrocurcumin reductase, NADPH-dependent	368517	259751	154326	101719	64	93168368857	143270923585	123	293168	286067	101846	107093	49	368595966	24780348645	100	0.0498687	0.146619	1.30612
1287694	1289245	1290150	1290150	+	rssA	b1234	putative patatin-like family phospholipase	227841	276793	95414	108392	59	3239385640	72068394490	112	176286	217602	61241	81462	38	9390534585	15578131584	78	0.0499726	0.146648	1.55263
NA	4568519	4567287	NA	-	mdtM	b4337	multidrug efflux system protein	19173	23066	8029	9032	3	6948431	200596989	6	17595	15616	6112	5846	2	287395	65363529	4	0.049971	0.146648	1.5
4024983	4024988	4026481	4026481	+	ubiD	b3843	3-octaprenyl-4-hydroxybenzoate decarboxylase	1137675	669436	476433	262152	129	2710970551026	1847842349229	247	2722947	2262934	945947	847160	297	422710969058	6734391734454	600	0.0499743	0.146648	0.434343
674836	674783	672201	672187	-	leuS	b0642	leucyl-tRNA synthetase	1312608	2243019	549691	878371	147	7568675281582	9438499866470	276	1248795	1079997	433829	404311	80	23279445600	967707558716	162	0.0502653	0.147327	1.8375
NA	2777115	2777432	NA	+	yfjZ	b2645	CP4-57 prophage; antitoxin of the YpjF-YfjZ toxin-antitoxin system	1862	1062	779	415	0	610108	563858	1	1969	2933	684	1098	1	830930	1267430	2	0.0502693	0.147327	0
1113576	1113579	1113806	1114336	+	yceK	b1050	outer membrane integrity lipoprotein	56963	64349	23854	25199	57	14050694	2046211413	107	90680	147566	31502	55243	93	13802622980	5311494550	190	0.0503166	0.147372	0.612903
407293	407428	408105	408105	+	aroM	b0390	AroM family protein	42446	50474	17775	19765	14	35975876	1184488146	27	33554	43226	11656	16182	10	258510938	334153818	20	0.0505902	0.147985	1.4
NA	312777	312514	NA	-	ykgM	b0296	50S ribosomal protein L31 type B; alternative L31 utilized during zinc limitation	4915	5311	2058	2079	4	650	7910090	7	8782	8636	3050	3233	5	117128	19295014	11	0.0505693	0.147985	0.8
480333	480308	480090	480021	-	hha	b0460	modulator of gene expression, with H-NS	107148	76805	44871	30077	90	4435774701	6549931605	171	185237	220719	64351	82629	165	7368732997	16118512861	335	0.0506794	0.148058	0.545455
NA	4525803	4525015	NA	-	yjhI	b4299	putative DNA-binding transcriptional regulator	14370	11275	6017	4415	3	21377358	93078418	6	26574	30745	9231	11509	6	49761439	152466315	13	0.0506482	0.148058	0.5
836334	836351	837436	837889	+	ybiC	b0801	putative dehydrogenase	257667	174293	107905	68253	42	47271593155	46933310021	81	472797	503058	164248	188326	80	14277526978	137017651243	162	0.0508068	0.148337	0.525
1153300	1153300	1154109	1154109	+	pabC	b1096	4-amino-4-deoxychorismate lyase component of para-aminobenzoate synthase multienzyme complex	64094	78005	26841	30546	18	159902683	3383464336	35	61820	58597	21476	21936	13	1069997	854758288	26	0.0509216	0.148484	1.38462
3606434	3606451	3608649	3608650	+	zntA	b3469	zinc, cobalt and lead efflux system	277231	373674	116098	146331	31	24655793924	150948395249	59	335930	263820	116701	98764	24	7043094999	26110418056	48	0.0508901	0.148484	1.29167
669060	669036	668719	668716	-	rsfS	b0637	ribosomal silencing factor	166906	239455	69896	93771	136	13990335157	39613735790	257	163562	139129	56821	52084	84	288384657	9597855253	171	0.0511917	0.149177	1.61905
2736063	2736146	2736883	2736897	+	bamD	b2595	BamABCDE complex OM biogenesis lipoprotein	593361	896740	248486	351165	216	463788438508	904622476526	406	515560	571788	179104	214056	131	34921820948	174593410668	266	0.0512628	0.14929	1.64885
NA	1615763	1616878	NA	+	yneK	b1527	uncharacterized protein	2857	3390	1196	1327	0	52510	2893100	1	1704	3023	591	1131	0	1572204	1194157	0	0.0514405	0.149713
3802038	3801999	3800983	3800983	-	waaJ	b3626	UDP-D-glucose:(galactosyl)lipopolysaccharide glucosyltransferase	49498	84094	20728	32931	14	2794369778	2716389257	26	58367	55389	20276	20735	9	1064429	711809967	20	0.0517101	0.150308	1.55556
2216478	2216476	2215745	2215650	-	yehW	b2128	inner membrane putative ABC superfamily transporter permease	37412	46995	15667	18403	12	77240064	967591026	23	29125	41994	10117	15721	8	431677595	270410117	17	0.0516912	0.150308	1.5
3204694	3204694	3205311	3205311	+	plsY	b3059	putative glycerol-3-phosphate acyltransferase	48773	51937	20425	20338	17	19664	1403641953	32	37906	44940	13168	16823	11	154772486	401316314	24	0.0521801	0.151554	1.54545
NA	1222634	1222305	NA	-	ymgD	b1171	uncharacterized protein	5853	6138	2451	2403	3	4717	12259731	7	5949	4121	2066	1542	2	1462712	4394304	5	0.0522045	0.151554	1.5
NA	811522	812277	NA	+	bioC	b0777	malonyl-ACP O-methyltransferase, SAM-dependent	3053	4286	1278	1678	1	765081	4039331	1	3893	1970	1352	737	0	2148155	1606889	1	0.0522779	0.151598	#DIV/0!
2976189	NA	NA	2976102	-	omrA	b4444	-	500	456	209	178	1	1654	99794	2	519	1192	180	446	1	287395	276205	3	0.0522854	0.151598	1
3706097	3705790	3704771	3704771	-	dppB	b3543	dipeptide/heme transporter	596271	465478	249705	182282	111	169006488993	427956823325	211	1152601	1437167	400411	538022	226	936551291742	1307907238463	460	0.0523728	0.151756	0.49115
NA	417889	419184	NA	+	phoR	b0400	sensory histidine kinase in two-component regulatory system with PhoB	28960	36274	12127	14204	5	39866831	572063694	10	31249	26826	10855	10042	3	4197416	154904324	8	0.0525155	0.151979	1.66667
4607700	4607700	4606669	4606651	-	rsmC	b4371	16S rRNA m(2)G1207 methyltransferase, SAM-dependent	148443	250237	62164	97993	41	37061863692	37777192891	77	160733	137310	55838	51403	25	246211724	9195468226	51	0.0524851	0.151979	1.64
425011	425011	426081	426136	+	queA	b0405	S-adenosylmethionine:tRNA ribosyltransferase-isomerase	101841	171709	42648	67241	27	15021442148	19206406762	51	124887	93488	43385	34998	18	1136108883	4292301303	36	0.0525595	0.152011	1.5
4609414	4609414	4611003	4611009	+	prfC	b4375	peptide chain release factor RF-3	323300	661012	135390	258853	66	721859018442	332522340523	123	443935	337876	154222	126488	43	20044444830	66758034206	88	0.0527345	0.152328	1.53488
3380719	3380743	3382110	3382110	+	degQ	b3234	serine endoprotease, periplasmic	170565	169609	71428	66419	26	329736103	27812041948	50	114033	150509	39614	56345	17	5959592503	6563480645	35	0.0527589	0.152328	1.52941
NA	1750348	1749563	NA	-	ydhU	b1670	putative cytochrome b subunit of YdhYVWXUT oxidoreductase complex	15722	11084	6584	4340	3	47997525	100370412	6	9785	11492	3399	4302	2	5400267	29935177	4	0.0527682	0.152328	1.5
NA	1324098	1324718	1324745	+	yciO	b1267	putative RNA binding protein	267021	273636	111822	107156	93	278119453	92217070866	176	226129	229122	78556	85774	65	792436574	18446964917	132	0.0528129	0.152361	1.43077
1914828	1914816	1912768	1912760	-	prc	b1830	carboxy-terminal protease for penicillin-binding protein 3	630457	1224309	264021	479442	97	2745713982892	1890220123847	181	682060	680200	236946	254642	59	6818114154	272124471440	119	0.0533068	0.153611	1.64407
NA	2573505	2572489	NA	-	eutD	b2458	phosphate acetyltransferase	9011	10110	3773	3959	2	121785	54435190	3	21419	21143	7440	7915	3	1155662	93652727	7	0.0533126	0.153611	0.666667
2564523	2564523	2565332	2565339	+	yffS	b2450	CPZ-55 prophage; uncharacterized protein	185956	160741	77874	62946	45	4532814104	28954004389	86	154784	117309	53771	43916	29	1673169422	6901250516	60	0.0535182	0.154011	1.55172
NA	2030918	2030448	2030325	-	vsr	b1960	DNA mismatch endonuclease of very short patch repair	29323	27605	12279	10810	12	17362671	406611428	24	25457	24284	8843	9091	9	242911	117189568	19	0.0535112	0.154011	1.33333
429497	429505	430476	430488	+	secF	b0409	SecYEG protein translocase auxillary subunit	284083	475204	118967	186091	83	167213290858	204314598311	156	371076	302660	128911	113304	61	5043483916	37146351063	124	0.053581	0.154095	1.36066
NA	1413927	1413733	NA	-	ralR	b1348	Rac prophage; restriction alleviation protein	877	958	367	375	1	63	244256	1	634	490	220	183	0	2528	125608	1	0.0536632	0.154236	#DIV/0!
2251700	2251700	2252788	2252788	+	yeiI	b2160	putative kinase	50474	82707	21137	32388	13	2299443318	2692779296	24	59377	54497	20627	20401	9	194367	712536518	18	0.0537438	0.154371	1.44444
NA	929195	927474	927433	-	cydC	b0886	fused glutathione, cysteine exporter subunits of ABC superfamily: membrane component/ATP-binding component	276946	341441	115978	133709	38	6850523467	135204729757	72	315132	254501	109476	95275	29	4020957044	24071084947	59	0.0539257	0.154797	1.31034
4634433	4633745	4633233	4633175	-	yjjX	b4394	non-canonical purine NTP phosphatase, ITPase/XTPase	51539	58424	21583	22878	22	12829559	1659121556	43	49974	41539	17360	15550	15	28654483	478273929	32	0.0540363	0.155018	1.46667
2945974	2945842	2945036	2943336	-	tcdA	b2812	tRNA threonylcarbamoyladenosine dehydratase; sulfur acceptor for CsdA	72658	121323	30427	47510	25	6264954844	7334647804	48	80640	70089	28014	26238	16	27379600	1888963354	33	0.0540997	0.155104	1.5625
NA	4213234	4213617	NA	+	yjaA	b4011	stress-induced protein	7530	4847	3153	1898	3	11898967	13860114	6	12408	9814	4310	3674	5	2328418	33057353	10	0.0542131	0.155332	0.6
3376776	3376776	3376279	3376267	-	sspB	b3228	ClpXP protease specificity enhancing factor	521963	688131	218586	269473	260	86024160087	579104820034	490	455147	461460	158117	172753	163	4322925659	114554882748	332	0.0544304	0.155665	1.59509
1024348	1024348	1023902	1023899	-	yccF	b0961	DUF307 family inner membrane protein	42614	79789	17845	31245	29	3497965496	2050596789	54	50673	52316	17603	19585	20	35629749	576176526	41	0.0544024	0.155665	1.45
NA	3422436	3423194	NA	+	yhdZ	b3271	putative amino-acid transporter subunit	11326	7857	4743	3076	2	23518500	55632512	5	6458	9341	2243	3496	1	11853508	15574913	3	0.0544715	0.155686	2
1509286	1509286	1509462	1509462	+	hicA	b4532	mRNA interferase toxin of the HicAB toxin-antitoxin system	18261	14841	7647	5811	20	29652303	139390861	38	13197	12618	4584	4723	12	60537	44550623	26	0.0545601	0.155843	1.66667
2638652	2638652	2637474	2637474	-	bamB	b2512	BamABCDE complex OM biogenesis lipoprotein	787586	1190334	329823	466137	179	915505829090	2386455462005	337	801767	649171	278532	243025	109	36267494842	311589544907	221	0.0546148	0.155902	1.6422
1945356	1945356	1944346	1944254	-	ruvB	b1860	ATP-dependent DNA helicase, component of RuvABC resolvasome	179025	189043	74971	74029	39	5977040	32458325981	73	145417	137300	50517	51400	24	5117647	7880297734	50	0.054739	0.15616	1.625
NA	1417763	1417488	NA	-	racC	b1351	Rac prophage; uncharacterized protein	1754	2678	734	1048	1	427952	1387359	3	1548	1474	537	551	0	245	656722	1	0.0552969	0.157533	#DIV/0!
3828934	3828945	3830336	3830336	+	xanP	b3654	xanthine permease	26602	295453	11140	115700	24	484441549069	24305918562	45	119432	129389	41490	48438	15	723148598	5666327073	32	0.0553226	0.157533	1.6
NA	3252911	3253267	NA	+	yhaI	b3104	DUF805 family inner membrane protein	2195	3049	919	1193	1	308578	1862579	2	813	2922	282	1093	0	4172677	852880	1	0.0554755	0.157773	#DIV/0!
NA	219594	218887	218875	-	tsaA	b0195	tRNA-Thr(GGU) m(6)t(6)A37 methyltransferase, SAM-dependent	58521	96182	24507	37665	23	3348264221	4213480107	43	65307	62288	22687	23318	16	2284734	1084154798	32	0.0554426	0.157773	1.4375
NA	2452336	2451584	NA	-	yfcS	b2336	putative periplasmic pilin chaperone	1981	1515	829	593	0	215651	813167	0	2666	3275	926	1226	0	383579	1678637	1	0.055626	0.158104
1185633	1185594	1184458	1184458	-	potA	b1126	polyamine transporter subunit	152917	306597	64038	120064	43	108367507831	52930177026	80	195762	150771	68007	56443	27	2455971961	12746267299	54	0.0556701	0.158132	1.59259
NA	3367827	3368954	NA	+	yhcG	b3220	DUF1016 family protein in the PD-(D/E)XK nuclease superfamily	23481	20885	9833	8178	4	23114227	220709050	7	15371	20217	5339	7568	2	47231123	73043001	5	0.0559245	0.158704	2
NA	1285849	1286526	1286526	+	narI	b1227	nitrate reductase 1, gamma (cytochrome b(NR)) subunit	49069	32966	20549	12909	12	908213735	935366041	24	79124	83837	27487	31385	21	180627723	2285886631	43	0.0559404	0.158704	0.571429
NA	1040617	1041915	1041915	+	appA	b0980	phosphoanhydride phosphorylase	60717	65338	25426	25586	10	84850	2297428868	19	53829	54459	18700	20387	7	24201394	633241740	15	0.0560476	0.158911	1.42857
1726659	1726659	1727756	1727756	+	nemA	b1650	chromate reductase, quinone reductase, FMN-linked; N-Ethylmaleimide reductase; old yellow enzyme	169994	231922	71189	90821	39	8747398545	38739417137	73	146164	155256	50777	58122	24	826312523	9596420308	49	0.0562332	0.159241	1.625
4026482	4026527	4027228	4027535	+	fre	b3844	NAD(P)H-flavin reductase	724448	490142	303382	191940	185	564522634193	596799661406	352	1638830	1334567	569326	499613	377	183112106627	1845906694302	761	0.05623	0.159241	0.490716
1926108	1926120	1926782	1926799	+	exoX	b1844	exodeoxyribonuclease 10; DNA exonuclease X	56085	55057	23487	21560	17	33302762	1700888608	33	39733	52791	13803	19763	12	500443472	493779514	25	0.0563758	0.159547	1.41667
880668	880727	881929	881988	+	dacC	b0839	D-alanyl-D-alanine carboxypeptidase (penicillin-binding protein 6a)	396133	406188	165891	159064	71	693291352	228806767317	135	309007	386909	107348	144844	51	41335944214	43647991509	104	0.0566049	0.160097	1.39216
1610698	1610680	1609229	1609229	-	uxaB	b1521	altronate oxidoreductase, NAD-dependent	110068	71166	46094	27868	13	7318520327	6314133039	25	216289	178883	75138	66967	24	1067147664	15500583389	48	0.0567167	0.160119	0.541667
NA	3225722	3226171	NA	+	ebgC	b3077	evolved beta-D-galactosidase, beta subunit; cupin superfamily	2553	3588	1069	1405	1	503475	2730128	2	6898	4042	2396	1513	2	5117647	5231413	4	0.0567018	0.160119	0.5
1509500	1509508	1509924	1509924	+	hicB	b1438	antitoxin for the HicAB toxin-antitoxin system	32148	30043	13462	11764	15	24581843	511380801	30	24627	30781	8555	11523	11	93902543	143038715	24	0.0570855	0.161061	1.36364
1948707	1948632	1948180	1948152	-	nudB	b1865	dihydroneopterin triphosphate pyrophosphatase	160044	223713	67022	87606	90	9800211782	35069477978	170	147334	144110	51183	53949	57	79288322	8679126551	116	0.057178	0.161224	1.57895
280362	279875	279600	NA	-	insA	b0265	IS1 repressor TnpA	33922	33260	14205	13024	26	10284048	622262818	49	78159	58348	27152	21843	44	379135599	1385916237	88	0.0573074	0.16149	0.590909
NA	1799270	1799226	1799226	-	pheM	b1715	phenylalanyl-tRNA synthetase operon leader peptide	1320	2317	552	907	8	574534	869507	16	1288	1066	447	399	4	4717	450019	9	0.0575006	0.161854	2
2518231	NA	NA	2518156	-	alaW	b2397	Ala tRNA	25628	31656	10732	12396	80	23417038	408436194	152	21849	28128	7590	10530	58	91790470	119018373	119	0.0575067	0.161854	1.37931
148806	148795	147944	147637	-	panC	b0133	pantothenate synthetase	680540	894118	284995	350138	198	155613265890	1104901483504	372	658647	539369	228812	201920	125	18614846160	209697278399	252	0.057828	0.16256	1.584
1335291	1335291	1335458	1335580	+	yciX	b4523	uncharacterized protein	84895	72601	35552	28430	100	767376917	4516791906	190	53194	76098	18479	28488	68	1736607469	1179341556	139	0.0578021	0.16256	1.47059
2423539	2423539	2422649	2421313	-	yfcI	b2305	transposase_31 family protein	27803	21895	11643	8574	5	101755195	295170911	11	52532	48338	18249	18095	10	77412	556496647	20	0.0579383	0.162771	0.5
1727813	1727837	1728244	1728251	+	gloA	b1651	glyoxalase I, Ni-dependent	251128	258091	105166	101069	133	203555269	74956126093	252	221212	195136	76848	73051	90	169598292	16486924143	183	0.0582294	0.163451	1.47778
2976585	2976599	2977630	2977866	+	galR	b2837	galactose-inducible d-galactose regulon transcriptional repressor; autorepressor	263850	141652	110494	55471	42	103769623922	40841825239	80	467887	443391	162543	165989	78	134375675	112099777494	159	0.0582513	0.163451	0.538462
NA	3126522	3125470	3125460	-	glcE	b4468	glycolate oxidase FAD binding subunit	566162	391044	237096	153133	97	286137698312	324161769794	185	799025	1473520	277579	551632	192	4892906880641	938292930399	393	0.058508	0.164071	0.505208
NA	2669032	2670393	NA	+	hcaE	b2538	3-phenylpropionate dioxygenase, large (alpha) subunit	35489	32958	14862	12906	5	34518287	652203463	10	27707	33707	9625	12618	4	95812061	178579410	8	0.0587483	0.164645	1.25
1351105	1351039	1350251	1350237	-	fabI	b1288	enoyl-[acyl-carrier-protein] reductase, NADH-dependent	1053473	1433998	441171	561557	337	679432580129	4566217870828	635	953864	770873	331370	288586	194	56733467829	507596505891	392	0.0590424	0.165296	1.73711
4392360	NA	NA	4392435	+	glyV	b4163	Gly tRNA	40679	77479	17035	30340	166	3438742985	1882299451	311	48507	50779	16851	19009	116	43700606	545834886	235	0.0590521	0.165296	1.43103
NA	4603477	4604202	NA	+	yjjQ	b4365	putative transcriptional regulator	542	254	226	99	0	48744	77473	0	0	455	0	170	0	98138	32237	0	0.0590965	0.16532
453581	453545	452070	452070	-	ampG	b0433	muropeptide transporter	94589	192766	39611	75487	20	37178652229	20936213398	38	122625	107264	42599	40155	13	58912423	4850667805	28	0.0592547	0.165361	1.53846
2064478	2064467	2063388	2063388	-	cobT	b1991	nicotinate-nucleotide--dimethylbenzimidazole phosphoribosyltransferase	114860	118657	48100	46466	23	22416558	13149749242	43	102784	87009	35706	32573	15	106922475	3118445386	31	0.0592502	0.165361	1.53333
1523066	1523065	1520963	1520963	-	yncD	b1451	putative iron outer membrane transporter	62192	52553	26044	20579	5	406425006	1820430429	11	115021	108779	39958	40722	9	3615664	4589721675	19	0.0592073	0.165361	0.555556
3280217	3280217	3280690	3280690	+	agaV	b3133	N-acetylgalactosamine-specific enzyme IIB component of PTS	13383	7745	5604	3032	4	66590813	67127706	9	25924	21578	9005	8078	8	5751166	109113358	18	0.0592231	0.165361	0.5
NA	1751013	1750345	NA	-	ydhX	b1671	putative 4Fe-4S ferridoxin-type protein; FNR, Nar, NarP-regulated protein; putative subunit of YdhYVWXUT oxidoreductase complex	14161	12569	5930	4922	4	7031844	99298071	8	8886	12440	3086	4657	2	20397975	30326222	5	0.0597042	0.166503	2
1689807	1689852	1691360	1691421	+	ydgA	b1614	DUF945 family protein	1779929	1980552	745395	775589	267	24579529586	12208401179629	503	1060455	1416646	368400	530340	146	1384248077630	1169630089885	297	0.0597729	0.166503	1.82877
NA	767978	770611	NA	+	mngB	b0732	alpha-mannosidase	65961	57346	27623	22456	5	355251837	2169368445	9	53722	52974	18662	19831	3	10035042	612965138	7	0.059782	0.166503	1.66667
2006156	2006156	2007643	2008091	+	amyA	b1927	cytoplasmic alpha-amylase	234576	312963	98235	122557	39	14627236628	94811747723	74	186452	281517	64773	105389	27	50076868870	19261940790	57	0.0598084	0.166503	1.44444
NA	4361934	4360396	NA	-	cadC	b4133	cadBA operon transcriptional activator	24425	27327	10228	10701	3	1144018	321165292	6	23338	20959	8107	7846	2	274605	98899060	5	0.0599091	0.166683	1.5
2971582	2971597	2972637	2972777	+	tas	b2834	putative NADP(H)-dependent aldo-keto reductase	566615	666288	237285	260920	126	13655181030	603735678527	239	475615	467287	165227	174935	80	1613895637	124341943327	163	0.0600782	0.166952	1.575
NA	1155762	1156766	1156776	+	holB	b1099	DNA polymerase III, delta prime subunit	86157	109916	36080	43043	20	726901164	7683988753	39	87934	67066	30548	25107	13	402154529	2011372116	27	0.0601164	0.166958	1.53846
702810	702751	701603	701603	-	nagA	b0677	N-acetylglucosamine-6-phosphate deacetylase	267573	311258	112053	121889	54	1665437937	113702938373	101	304086	220822	105638	82667	40	12752512871	21795606380	81	0.0602575	0.167158	1.35
4197716	4197716	4198780	4198789	+	hemE	b3997	uroporphyrinogen decarboxylase	285443	311870	119537	122129	60	67840337	124411221960	113	268776	280915	93372	105164	45	2573794890	23174688693	93	0.0602611	0.167158	1.33333
2339441	2339420	2336793	2336780	-	gyrA	b2231	DNA gyrase (type II topoisomerase), subunit A	1908565	3576446	799265	1400545	223	32251374287407	44420275971459	418	1842814	1481615	640190	554662	112	299105201038	2419291569408	227	0.0604249	0.167512	1.99107
416955	416952	415750	NA	-	sbcD	b0398	exonuclease, dsDNA, ATP-dependent	57511	93266	24084	36523	13	2925830287	3949092049	25	59199	66694	20565	24967	9	241837751	1035352047	18	0.0604658	0.167525	1.44444
NA	1056178	1053434	NA	-	torS	b0993	hybrid sensory histidine kinase in two-component regulatory system with TorR	61565	69292	25782	27134	5	14226827	2588612007	9	63282	50617	21984	18949	3	99070631	708131295	7	0.06051	0.167547	1.66667
1193776	1193773	1192667	1192667	-	mnmA	b1133	tRNA(Gln,Lys,Glu) U34 2-thiouridylase, first step in mnm(5)-s(2)U34-tRNA synthesis	497781	878082	208459	343859	133	900842359945	733510247641	249	557817	472978	193784	177065	82	5949339075	154558385307	167	0.060585	0.167571	1.62195
2765914	2765918	2766991	NA	+	rnlA	b2630	CP4-57 prophage; RNase LS	420249	464950	175991	182075	88	525796993	270902535996	166	358044	381566	124383	142844	61	7547038061	55619227131	124	0.0605915	0.167571	1.44262
1555729	1555669	1553972	1553966	-	maeA	b1479	malate dehydrogenase, (decarboxylating, NAD-requiring) (malic enzyme)	1721633	1867040	720982	731137	226	1798025459	10027561305113	427	1443149	988956	501347	370229	127	833976021392	1079900380574	256	0.0606881	0.167738	1.77953
2433931	2433926	2433012	2433012	-	accD	b2316	acetyl-CoA carboxylase, beta (carboxyltransferase) subunit	986419	1477886	413090	578743	288	1461646457186	4458508789927	541	900717	813439	312907	304521	166	1135783785	502903064972	337	0.0610061	0.168122	1.73494
1329112	1329112	1328354	NA	-	yciK	b1271	putative EmrKY-TolC system oxoacyl-(acyl carrier protein) reductase	66546	70836	27868	27739	19	50607	3058763242	36	64627	54538	22451	20417	13	37914582	814974197	28	0.0609469	0.168122	1.46154
193430	193521	194717	194872	+	dxr	b0173	1-deoxy-D-xylulose 5-phosphate reductoisomerase	256558	318647	107440	124782	51	6495342280	111206294580	97	268888	248073	93411	92869	38	1586215	21517195696	77	0.0609323	0.168122	1.34211
4214123	4214123	4213680	4213680	-	yjaB	b4012	putative acetyltransferase	29756	14034	12461	5495	10	727653015	219132800	20	48901	37787	16988	14146	17	84617810	433840266	35	0.0609323	0.168122	0.588235
NA	1061799	1062398	1063818	+	torD	b0998	TorA-maturation chaperone	19976	16687	8365	6534	6	29458876	162895677	12	38995	35466	13546	13277	11	295241	302210808	22	0.0610093	0.168122	0.545455
NA	2329797	2328148	NA	-	yfaQ	b2226	tandem DUF2300 domain protein, putative host defense protein	11583	10305	4850	4035	1	4222241	70651675	2	7798	10132	2709	3793	0	8372097	20690264	1	0.0611577	0.16843	#DIV/0!
2867613	2867551	2866559	2866548	-	rpoS	b2741	RNA polymerase, sigma S (sigma 38) factor	1576946	1455489	660390	569973	327	341793838140	6511057005375	619	899442	1227988	312464	459713	190	1101766732934	779935417909	388	0.0613555	0.168773	1.72105
2629274	2629290	2629481	2629503	+	yfgG	b2504	uncharacterized protein	42480	31150	17789	12198	41	429278169	769673110	78	60562	85602	21039	32046	67	2181571890	1785310938	138	0.061324	0.168773	0.61194
2980674	2980635	2979943	2979882	-	ygeA	b2840	Asp/Glu_racemase family protein	45526	46760	19065	18311	14	3503121	1173638867	26	41292	36947	14344	13831	10	1390105	344870361	20	0.061399	0.168792	1.4
4175754	NA	NA	4175829	+	thrT	b3979	Thr tRNA	94205	141723	39450	55499	332	5393108431	13309574908	624	95961	95024	33336	35573	223	47638981	3177589518	453	0.0614601	0.16886	1.48879
789980	789979	788831	NA	-	galK	b0757	galactokinase	636784	598044	266671	234195	115	29276158096	610091697785	217	1698889	1270692	590191	475700	230	602303299085	1832266094326	463	0.0615098	0.168896	0.5
3328963	3328963	3330396	3330396	+	dacB	b3182	D-alanyl-D-alanine carboxypeptidase	74465	111949	31184	43839	13	3049250946	6566043109	26	77578	69253	26950	25925	9	7319843	1766383540	18	0.0615538	0.168916	1.44444
NA	2859760	2860416	NA	+	pphB	b2734	serine/threonine-specific protein phosphatase 2	3166	3816	1325	1494	1	96763	3662057	2	4948	7147	1718	2675	1	6208021	7336370	3	0.0615924	0.168921	1
NA	3222633	3225725	NA	+	ebgA	b3076	evolved beta-D-galactosidase, alpha subunit	34657	30561	14513	11967	2	64986652	580559485	4	75175	57169	26115	21401	3	285035526	1234109430	7	0.0616749	0.169047	0.666667
2280509	2280483	2279788	2279770	-	rsuA	b2183	16S rRNA pseudouridine(516) synthase	217569	336116	91113	131623	85	49763783138	97594752893	160	257549	225657	89472	84477	61	327528584	19790151308	124	0.0618874	0.169529	1.39344
1719604	1719602	1718493	1718444	-	anmK	b1640	anhydro-N-acetylmuramic acid kinase	160990	162404	67419	63597	31	172290623	25532928932	59	135732	124521	47153	46616	20	1551329	6178955873	42	0.0621778	0.170122	1.55
NA	523261	527541	NA	+	rhsD	b0497	Rhs family putative polymorphic toxin	48565	46675	20337	18278	2	39042656	1257148298	4	39064	41244	13570	15440	1	30987308	371552039	3	0.0624931	0.170764	2
NA	2178821	2180098	NA	+	yegT	b2098	nucleoside transporter, low affinity	11153	15894	4670	6224	2	19872222	99923382	4	10534	10993	3659	4115	1	1047802	30941850	3	0.0624804	0.170764	2
4007748	4007757	4008377	4008490	+	rhtC	b3823	threonine efflux pump	176480	174968	73905	68517	60	392816945	29597459975	114	133144	142999	46254	53533	39	808604476	7368651009	80	0.0625232	0.170764	1.53846
NA	1251066	1252985	NA	+	dhaR	b1201	dhaKLM operon transcription activator	32972	39363	13807	15414	4	21537848	730539757	7	28626	35929	9944	13450	2	140059507	202693664	6	0.0626136	0.170909	2
NA	2997277	2996372	2996372	-	insD1	b2860	IS2 transposase TnpB	426026	307774	178410	120525	86	117198619384	196391296168	164	340129	332057	118160	124310	66	539590485	37302067373	133	0.0626728	0.170969	1.30303
2250840	2250840	2251697	2251699	+	nfo	b2159	endonuclease IV with intrinsic 3'-5' exonuclease activity	95035	131556	39798	51517	28	2535720251	11818295644	53	97862	85157	33997	31879	18	41781718	2898555316	38	0.062744	0.171063	1.55556
NA	381674	382579	382579	+	insD1	b0361	IS2 transposase TnpB	426068	308305	178427	120733	86	116272648659	196687718487	165	340796	331860	118391	124236	66	477580798	37397366280	133	0.0629673	0.17157	1.30303
4153178	4153098	4150447	4150425	-	ppc	b3956	phosphoenolpyruvate carboxylase	1917452	2567977	802986	1005626	181	2370851920351	27105195847695	340	1497982	1351574	520396	505980	95	4168611880	1657875765744	193	0.0630875	0.171792	1.90526
NA	3900577	3899408	NA	-	yieL	b3719	putative xylanase	3724	3524	1559	1380	0	111077	3974279	1	7290	5365	2532	2008	0	1462712	8101881	1	0.0631233	0.171792
NA	1266094	1266927	NA	+	prmC	b1212	N5-glutamine methyltransferase, modifies release factors RF-1 and RF-2	134495	243548	56323	95373	48	45567425994	33698546291	90	164323	126859	57085	47491	31	1568784606	8538923690	62	0.0632156	0.171942	1.54839
3982509	NA	NA	3982585	+	hisR	b3797	His tRNA	95430	134968	39963	52853	320	3186918863	12421492517	602	69279	115377	24067	43192	213	8214998184	3024496229	436	0.0632889	0.17204	1.50235
885230	885230	884946	NA	-	ybjH	b0843	uncharacterized protein	12103	14289	5068	5595	9	1482898	96476937	18	10035	11186	3486	4187	6	2940954	29701604	13	0.0633323	0.172056	1.5
NA	2896555	2895776	NA	-	ygcR	b2770	putative flavoprotein	3989	4315	1670	1689	1	511	5135342	2	3844	3012	1335	1127	0	159263	2088027	1	0.063463	0.17231	#DIV/0!
NA	3843789	3842455	NA	-	yicO	b3664	putative adenine permease	9681	7866	4054	3080	1	6475980	44976346	2	5520	9224	1917	3453	0	19324262	13054098	2	0.0635171	0.172355	#DIV/0!
1440804	1440784	1437260	1437260	-	pfo	b1378	pyruvate-flavodoxin oxidoreductase	372547	342987	156014	134314	21	11124163578	185056766534	41	932784	795420	324047	297776	43	17599805023	511043602260	88	0.0635889	0.172449	0.488372
NA	3186510	3187415	3187415	+	insD1	b3045	IS2 transposase TnpB	425753	307886	178295	120568	86	116432327024	196296813419	164	340678	332223	118350	124372	66	513028873	37456168188	133	0.0636789	0.172591	1.30303
NA	4235906	4236148	NA	+	yjbE	b4026	extracellular polysaccharide production threonine-rich protein	3624	3154	1517	1235	2	330644	3464867	5	3348	2106	1163	788	1	655303	1452334	4	0.0637687	0.172733	2
NA	1350107	1348980	NA	-	yciW	b1287	putative oxidoreductase	17764	27517	7439	10775	4	124310125	226834895	8	16950	19828	5888	7422	2	19263928	76361409	5	0.0638875	0.172954	2
3700136	NA	NA	3700201	+	rdlD	b4454	-	3178	3479	1330	1362	10	1782	3318938	20	6481	5239	2251	1961	15	353605	6383461	31	0.0641007	0.173429	0.666667
2756159	2756159	2757400	2757400	+	intA	b2622	CP4-57 prophage; integrase	221194	195450	92631	76538	35	5428662398	42598286360	68	149780	168012	52033	62897	22	2114167643	10918463388	46	0.0642024	0.173603	1.59091
2599773	2599760	2598882	2598871	-	dapA	b2478	dihydrodipicolinate synthase	1311018	1604595	549025	628363	355	249757766031	6088507667780	669	992237	1073177	344701	401758	209	113215384262	727650501019	424	0.0644676	0.174217	1.69856
NA	178462	177662	177625	-	btuF	b0158	vitamin B12 transporter subunit: periplasmic-binding component of ABC superfamily	89284	98762	37390	38675	25	12593076	6830944563	47	77162	72179	26805	27021	16	174362	1852244527	33	0.0646515	0.174612	1.5625
1936643	1936652	1937521	1937634	+	yebK	b1853	putative DNA-binding transcriptional regulator	63240	72815	26483	28514	16	37780521	2949498232	31	60508	57765	21020	21625	12	2065277	801983020	24	0.0648332	0.175	1.33333
NA	4374234	4373365	NA	-	yjeJ	b4145	uncharacterized protein	30655	28986	12837	11350	7	17877655	457910605	13	23306	30098	8096	11267	5	110061401	133836879	11	0.0651425	0.175732	1.4
706077	706093	707757	707872	+	glnS	b0680	glutamyl-tRNA synthetase	886262	1680255	371147	657992	165	5459055215940	4817955099521	309	1007056	797380	349849	298510	96	87869423602	558316305372	194	0.065356	0.176	1.71875
983045	983075	983623	983640	+	ycbK	b0926	M15A protease-related family periplasmic protein	420712	410819	176184	160877	162	4813934809	243380707694	306	344265	375299	119597	140498	116	10166347794	49659270881	236	0.0652856	0.176	1.39655
NA	2069857	2068952	2068951	-	insD1	b1996	IS2 transposase TnpB	430386	310094	180236	121433	87	121709019998	199940553833	166	343029	335312	119167	125528	66	585093087	38637479746	135	0.065338	0.176	1.31818
1985138	1985069	1983555	1983555	-	araG	b1900	fused L-arabinose transporter subunits of ABC superfamily: ATP-binding components	57381	42015	24029	16453	7	890061310	1384386876	13	97886	96521	34005	36133	11	42256731	3299375566	23	0.0654678	0.176198	0.636364
1018313	1018299	1016539	1016478	-	ycbZ	b0955	putative peptidase	432975	737112	181320	288654	71	515862026502	533311530618	133	474359	440344	164791	164848	46	7128	113250647309	93	0.0659617	0.177424	1.54348
2192822	2192796	2192515	2192515	-	yehE	b2112	DUF2574 family protein	9881	13208	4137	5172	8	7492406	76719567	16	5244	13418	1821	5023	5	112661412	23000007	12	0.0661776	0.177693	1.6
3812717	3812731	3813951	NA	+	dfp	b3639	fused 4'-phosphopantothenoylcysteine decarboxylase/phosphopantothenoylcysteine synthetase, FMN-binding	239119	334386	100137	130946	50	25798250238	109595617225	94	259449	260077	90132	97363	37	795866240	21685305838	76	0.0661706	0.177693	1.35135
532994	533011	533826	533835	+	allR	b0506	transcriptional repressor of all and gcl operons; glyoxylate-induced	318689	262121	133459	102647	76	25804279614	116787828002	144	250940	286725	87176	107339	58	9326020521	22628034625	119	0.0661577	0.177693	1.31034
607734	NA	NA	607792	+	sokE	b4700	-	319	270	133	105	1	1294	47840	2	576	542	200	202	1	2	125608	3	0.066294	0.177878	1
2406995	2406641	2405703	2405657	-	lrhA	b2289	transcriptional repressor of flagellar, motility and chemotaxis genes	666790	446674	279236	174918	127	481754977255	490598990134	241	1369037	1302986	475601	487790	253	2786681879	1401880478635	512	0.0663236	0.177878	0.501976
1333796	1333855	1334829	1334837	+	cysB	b1275	N-acetylserine-responsive cysteine regulon transcriptional activator; autorepressor	414433	269752	173555	105635	75	172011875278	170880550270	143	832265	821276	289127	307455	150	7417203388	461754380859	305	0.0664885	0.178217	0.5
2465180	2465007	2464252	2464252	-	mlaA	b2346	ABC transporter maintaining OM lipid asymmetry, OM lipoprotein component	309041	351257	129419	137553	93	1055586940	156279944324	176	289110	335228	100436	125497	73	15716656362	29211724832	149	0.0667854	0.178909	1.27397
NA	3595480	3594203	NA	-	livM	b3456	leucine/isoleucine/valine transporter subunit	13578	10703	5686	4191	2	18109359	84935585	3	31735	21928	11024	8209	3	82701279	132243570	7	0.0668631	0.179013	0.666667
NA	2483339	2482176	NA	-	emrK	b2368	EmrKY-TolC multidrug resistance efflux pump, membrane fusion protein component	1584	2793	663	1093	0	910098	1342270	0	3090	4381	1073	1640	0	1767522	2528758	1	0.0669765	0.179213
195670	195677	196534	196534	+	cdsA	b0175	CDP-diglyceride synthase	264425	336290	110735	131691	75	10230671516	125459293156	141	282915	280918	98284	105165	58	706525360	23873280338	118	0.0672026	0.179609	1.2931
3703848	3703848	3702865	NA	-	dppD	b3541	dipeptide/heme transporter	576012	497856	241221	194961	117	68431729063	439914190385	221	1146209	1394727	398191	522134	229	728612830355	1243190617635	467	0.0671901	0.179609	0.510917
2376833	2376819	2375962	NA	-	menB	b2262	dihydroxynaphthoic acid synthetase	229335	399165	96040	156314	78	129144536595	138657207117	147	372222	228301	129309	85467	62	60159035353	25952847590	125	0.0673951	0.179958	1.25806
NA	1529922	1530404	NA	+	ydcD	b1457	uncharacterized protein	4727	5333	1979	2088	2	33777	7621664	4	2457	5794	853	2169	1	13334543	3090601	3	0.0674752	0.180025	2
2313084	NA	NA	2313176	+	micF	b4439	-	1650	1119	690	438	3	252420	511938	6	718	1035	249	387	1	59494	285977	3	0.067956	0.180681	3
3204131	3204131	3203310	3203264	-	bacA	b3057	undecaprenyl pyrophosphate phosphatase	79344	91296	33227	35751	22	63647074	5345865624	41	72014	66343	25017	24836	14	114079	1475208518	30	0.0678518	0.180681	1.57143
504696	504696	503476	503476	-	fsr	b0479	putative fosmidomycin efflux system protein	192657	180169	80680	70554	32	1785726816	33485063326	61	163690	128499	56865	48105	21	1261170663	8639016047	42	0.0678335	0.180681	1.52381
NA	920347	922293	922319	+	macB	b0879	fused macrolide transporter subunits of ABC superfamily: ATP-binding component/membrane component	107391	134706	44972	52751	13	948377114	14452497464	25	97978	101174	34037	37875	9	174026719	3490218673	18	0.0678442	0.180681	1.44444
1523262	1523307	1524368	1524368	+	yncE	b1452	ATP-binding protein, periplasmic, function unknown	26476	24784	11087	9705	5	14996271	316199634	9	52175	50547	18125	18922	8	4001886	572704686	17	0.0679322	0.180681	0.625
NA	621188	620196	NA	-	fepG	b0589	iron-enterobactin transporter subunit	2321	3206	971	1255	0	336300	2064713	1	5632	3879	1956	1452	0	1332285	3837415	1	0.0679179	0.180681
2537342	2537342	2537716	2537741	+	yfeK	b2419	uncharacterized protein	37206	24701	15581	9672	17	490227416	512734832	33	27046	29536	9395	11057	13	23349546	148275601	27	0.0680807	0.180908	1.30769
2748772	2748774	2750060	2750060	+	yfjD	b4461	UPF0053 family inner membrane protein	103385	162333	43295	63570	22	9450832745	18099046167	41	111517	106431	38740	39843	15	8728621	4317466953	30	0.0681391	0.180959	1.46667
NA	2629792	2630310	NA	+	yfgH	b2505	outer membrane integrity lipoprotein	2355	2713	986	1062	1	14214	1765010	1	1806	1940	627	726	0	26812	837643	1	0.0682824	0.181235	#DIV/0!
4503431	4503431	4502103	NA	-	insG	b4278	IS4 transposase	62655	62572	26238	24503	10	25887071	2259973173	19	51763	57685	17982	21595	7	150538350	651465932	14	0.068326	0.181247	1.42857
NA	1844871	1843831	NA	-	ynjI	b1762	inner membrane protein	18594	25093	7786	9826	4	38183559	210900286	8	16253	19276	5646	7216	3	20366817	72683316	6	0.0683907	0.181314	1.33333
NA	1643241	1642489	NA	-	quuQ	b1559	Qin prophage; putative antitermination protein Q	6640	8386	2780	3283	2	1325956	25997377	4	6062	6733	2105	2520	1	835761	8445765	3	0.0684878	0.181398	2
NA	4498595	4499500	4499500	+	insD1	b4273	IS2 transposase TnpB	426554	308553	178631	120830	86	116790858382	197080840504	165	343330	334501	119272	125224	66	498832819	38517044719	134	0.068501	0.181398	1.30303
NA	3584759	3585043	NA	+	yrhB	b3446	stable heat shock chaperone	1371	2958	574	1158	1	1897382	1293251	3	3096	4233	1075	1584	2	1364233	2434964	4	0.0691255	0.182914	0.5
3052339	3052317	3051115	3051087	-	ubiI	b2906	2-octaprenylphenol hydroxylase, FAD-dependent	321897	372306	134803	145795	61	2174443524	172613700277	116	335605	315969	116588	118287	48	24616612	33146929087	97	0.069365	0.18337	1.27083
NA	2268854	2269567	NA	+	lpxT	b2174	lipid A 1-diphosphate synthase; undecaprenyl pyrophosphate:lipid A 1-phosphate phosphotransferase	14751	27756	6177	10869	6	281853358	200340773	11	16527	17822	5741	6671	4	5795929	69023319	8	0.0694579	0.183442	1.5
NA	75480	74497	NA	-	thiB	b0068	thiamine-, thiamine pyrophosphate-, thiamine monophosphate-binding ABC transporter periplasmic protein; ThiBPQ thiamine, thiamine pyrophosphate importer	35788	53243	14987	20850	9	481118178	1072341605	18	37086	38974	12883	14590	6	24895716	322742656	13	0.0694717	0.183442	1.5
2709436	2709404	2708754	NA	-	rseA	b2572	anti-sigma factor	2327156	2067764	974561	809741	723	1444068480277	25802584241601	1370	1303774	1547521	452928	579335	389	763861645001	1683351003570	792	0.0698009	0.183996	1.85861
3609000	3608996	3608751	3608751	-	tusA	b3470	mnm(5)-s(2)U34-tRNA 2-thiolation sulfurtransferase	37719	47121	15795	18452	36	71995244	977259716	69	42154	31706	14644	11869	26	79908916	292052222	53	0.0697228	0.183996	1.38462
4351662	4351662	4350031	NA	-	dcuS	b4125	sensory histidine kinase in two-component regulatory system with DcuR, regulator of anaerobic fumarate respiration	105727	82586	44276	32340	12	2649873545	6981825940	23	199743	204785	69390	76664	22	807272051	16004862631	44	0.0698013	0.183996	0.545455
2137902	2137902	2139485	2139501	+	yegH	b2063	inner membrane protein	186710	233780	78190	91548	28	3471710149	42920101551	53	148674	173182	51649	64833	18	3364164871	11237854481	36	0.0699147	0.184115	1.55556
3729378	3729371	3727917	3727917	-	xylB	b3564	xylulokinase	117787	82859	49326	32447	14	6086899323	8496227763	28	290923	162729	101066	60919	27	48700278044	18122467376	55	0.0699262	0.184115	0.518519
NA	1468826	1467921	1467920	-	insD1	b1402	IS2 transposase TnpB	428051	308876	179258	120956	87	119235147332	198066969642	165	343628	336807	119375	126088	66	665830936	39103521996	135	0.0702504	0.184863	1.31818
NA	4487318	4488400	4488400	+	lptG	b4262	lipopolysaccharide export ABC permease of the LptBFGC export complex	237390	297045	99413	116323	52	6113763903	87659354773	99	229170	235966	79613	88337	38	1248767483	18953593834	77	0.0703182	0.184936	1.36842
1148692	1148759	1149712	1149727	+	fabH	b1091	3-oxoacyl-[acyl-carrier-protein] synthase III	621549	933968	260291	365744	174	494430735013	1049418789135	328	653398	566223	226989	211973	113	4597208788	217633870767	230	0.0704101	0.184967	1.53982
2319876	2319876	2317027	2317024	-	rcsC	b2218	hybrid sensory kinase in two-component regulatory system with RcsB and YojN	262147	342921	109781	134288	22	14895681167	127692722488	42	300699	275175	104462	103015	17	16745137	24519521367	36	0.0708379	0.185985	1.29412
1016474	1016470	1015952	1015660	-	fabA	b0954	beta-hydroxydecanoyl thioester dehydrase	451245	618245	188971	242106	220	95428401514	425438943298	415	425606	435259	147854	162945	147	4652509336	93844810985	299	0.0712332	0.186916	1.4966
3405150	3405436	3405906	3405906	+	accB	b3255	acetyl CoA carboxylase, BCCP subunit	962407	986606	403034	386357	443	5913533155	2319386315185	837	777701	723419	270172	270821	283	2444288	346064646333	574	0.0713749	0.187182	1.56537
2909696	2909666	2908029	2907942	-	pyrG	b2780	CTP synthetase	912599	1560345	382176	611034	161	3174845831884	4472246395997	303	816971	947178	283814	354588	95	189872026371	540803282022	194	0.0714703	0.187325	1.69474
NA	476672	477025	NA	+	ybaA	b0456	DUF1428 family protein	17759	18844	7437	7379	11	7430	161526411	20	14536	15001	5049	5615	7	1760043	55095507	15	0.0716372	0.187656	1.57143
2339561	2339567	2340289	2340303	+	ubiG	b2232	bifunctional 3-demethylubiquinone-9 3-methyltransferase/ 2-octaprenyl-6-hydroxy phenol methylase	114834	178885	48089	70051	43	11449236713	21842926551	81	126277	114912	43868	43018	29	4670565	5327241348	60	0.0719195	0.188167	1.48276
2970420	2970420	2971133	2971133	+	ygdQ	b2832	UPF0053 family inner membrane protein	37828	79818	15841	31256	17	4895854213	1858711649	32	51034	50092	17729	18752	12	7285611	559552672	25	0.0719545	0.188167	1.41667
NA	2235265	2236500	2236572	+	preA	b2147	dihydropyrimidine dehydrogenase, NADH-dependent, subunit C	950105	781488	397883	306032	150	354948494659	1566028885717	284	2738501	1560367	951350	584144	309	9875235250251	4939583983207	621	0.072115	0.18848	0.485437
NA	4427422	4426628	NA	-	yjfZ	b4204	uncharacterized protein	4519	10854	1892	4250	2	54059139	27246582	3	6950	6093	2414	2280	1	55439	8891820	2	0.0723003	0.18875	2
NA	1779617	1780381	NA	+	ydiQ	b1697	putative electron transfer flavoprotein subunit	6166	6418	2582	2513	1	11274	14344104	3	5738	5144	1993	1925	1	10883	5266762	2	0.0722656	0.18875	1
3267082	3267065	3266127	3266084	-	tdcA	b3118	tdc operon transcriptional activator	374960	129177	157025	50586	57	505598632785	76744567131	110	649309	519100	225568	194332	110	26664718253	199276647717	223	0.0727641	0.189842	0.518182
2061933	2061933	2061016	NA	-	nac	b1988	nitrogen assimilation regulon transcriptional regulator; autorepressor	16381	18588	6860	7279	4	855225	150351628	7	46016	25324	15985	9480	6	617387084	258441606	13	0.0729157	0.189943	0.666667
1498876	1498938	1499477	1499528	+	rimL	b1427	ribosomal-protein-L7/L12-serine acetyltransferase	407079	115962	170475	45411	103	744528901213	87859011442	199	624255	611718	216865	229004	203	2759325892	224352629943	412	0.0729221	0.189943	0.507389
2000435	2000385	1999585	1999580	-	fliY	b1920	cystine transporter subunit	752479	600328	315121	235089	181	255033254690	727948009534	343	455687	596930	158304	223468	116	155733688278	164381431256	238	0.0730358	0.190111	1.56034
3210665	3210781	3210996	3211021	+	rpsU	b3065	30S ribosomal subunit protein S21	739085	1172450	309512	459134	948	1144861889813	2116755349177	1779	810059	675425	281413	252854	612	21505383782	333370721972	1236	0.0730689	0.190111	1.54902
1343350	1343328	1343110	1343033	-	osmB	b1283	lipoprotein	42473	49066	17786	19214	44	16222272	1148432509	84	34171	44029	11870	16482	31	270457059	350452869	64	0.0731773	0.190286	1.41935
NA	2155263	2158385	NA	+	mdtB	b2075	multidrug efflux system, subunit B	29120	46715	12194	18293	2	528913606	794412647	4	36370	31735	12634	11880	1	3503121	230179172	3	0.0735702	0.1912	2
3243320	3243314	3241827	3241818	-	uxaA	b3091	altronate hydrolase	1017495	691368	426104	270741	123	1253136102642	1514176138626	234	722994	662056	251166	247849	82	122617705	280689120665	167	0.0736316	0.191251	1.5
2736047	2736011	2735031	NA	-	rluD	b2594	23S rRNA pseudouridine(1911,1915,1917) synthase	168701	305027	70648	119449	51	77802389737	58020977334	96	180282	195169	62629	73064	34	1919313412	14595522374	69	0.0741784	0.192478	1.5
NA	1962972	1962580	NA	-	flhE	b1878	proton seal during flagellar secretion	1874	1022	784	400	0	693679	556957	1	2564	2197	890	822	1	10883	1171481	2	0.0741873	0.192478	0
NA	1667219	1666524	1666524	-	ynfK	b1593	putative dethiobiotin synthetase	31991	27611	13397	10812	9	67401474	459017760	17	27849	26667	9674	9983	6	411784	137502557	14	0.0743124	0.192586	1.5
3221247	3221247	3220915	3220915	-	ygjH	b3074	putative tRNA binding protein; putative tRNA corner chaperone	24539	18339	10276	7181	13	103836401	207944298	26	41287	41196	14343	15422	22	8279725	394581794	44	0.0743055	0.192586	0.590909
3095809	3095820	3096386	NA	+	yggT	b2952	putative inner membrane protein; compensates for loss in K+ uptake	88070	132899	36881	52043	41	4705216233	10911993448	78	88271	92101	30665	34479	28	171426381	2832210589	57	0.0747223	0.19354	1.46429
932053	932050	931085	931085	-	trxB	b0888	thioredoxin reductase, FAD/NAD(P)-binding	190170	302021	79639	118272	54	44408310137	65424520232	102	235283	169820	81736	63574	37	7256994875	15911668631	75	0.074804	0.193643	1.45946
2942696	NA	NA	2942901	+	gcvB	b4443	-	4009490	7574844	1679086	2966327	6028	200423055573351	169548983803661	11275	3287181	3491119	1141961	1306947	2929	1447561518392	12117350707830	5943	0.0750615	0.194119	2.05804
NA	1176619	1177320	NA	+	lolD	b1117	outer membrane-specific lipoprotein transporter subunit	140067	234916	58656	91993	57	31173649045	33212057627	107	154881	138418	53805	51818	37	35845861	8802745118	75	0.0750721	0.194119	1.54054
4177743	4177743	4178288	4178446	+	nusG	b3982	transcription termination factor	544791	833684	228146	326472	270	417992123324	739681071620	507	554183	518721	192522	194190	174	23552364	168794273960	354	0.0753745	0.194791	1.55172
135582	135582	134788	134349	-	speD	b0120	S-adenosylmethionine decarboxylase	290709	304276	121742	119155	80	67526697	123360106957	151	307392	264364	106787	98968	64	960123114	24230376802	129	0.0758019	0.195786	1.25
4526904	4526888	4526106	4526106	-	sgcR	b4300	putative DNA-binding transcriptional regulator	23881	17178	10000	6726	5	118837313	194539155	10	38476	40979	13366	15341	9	35328498	361895204	18	0.0760867	0.196412	0.555556
NA	1371909	1373201	NA	+	ycjN	b1310	putative ABC superfamily sugar transporter periplasmic-binding protein	8751	11105	3664	4348	1	2772672	58341210	3	8329	8410	2893	3148	1	259697	17663632	2	0.0762402	0.196698	1
NA	4201688	4201263	NA	-	zraP	b4002	Zn-dependent periplasmic chaperone	3503	5689	1466	2227	2	3581690	6242049	4	4497	3209	1562	1201	1	598115	2604729	3	0.0764114	0.196712	2
4107549	4107552	4108514	4108689	+	pfkA	b3916	6-phosphofructokinase I	897040	1275116	375660	499338	241	724879627044	3231375816491	454	870836	750695	302526	281032	149	10872399254	434471570741	302	0.0763866	0.196712	1.61745
3036307	3036282	3035184	3035175	-	prfB	b2891	peptide chain release factor RF-2	575591	1027106	241044	402217	156	1368565225493	1154836245702	292	715750	568997	248650	213011	104	36591922602	240157581153	210	0.0763381	0.196712	1.5
1839467	1839467	1840774	NA	+	ynjE	b1757	molybdopterin synthase sulfurtransferase	37201	28266	15578	11069	5	256186709	589789086	10	75325	55623	26167	20823	8	385162045	1181953210	17	0.0764161	0.196712	0.625
1262025	1261875	1260928	1260906	-	prs	b1207	phosphoribosylpyrophosphate synthase	795217	1416622	333019	554752	250	2942773281635	3369291056672	468	834790	801363	290004	300001	153	1731614729	448037496871	311	0.0765728	0.197005	1.63399
3380025	3379997	3378870	3378870	-	yhcM	b3232	putative AFG1-like family P-loop ATPase	95330	124226	39922	48647	20	1249111070	10779981465	39	85101	94739	29563	35466	14	489033600	2821905907	28	0.0766375	0.197062	1.42857
430599	430605	430952	430970	+	yajD	b0410	HNH nuclease family protein	112435	136171	47085	53324	76	558521613	15577830968	144	92063	114929	31982	43025	52	2198735470	3858023226	107	0.0767504	0.197132	1.46154
NA	2466545	2467702	NA	+	intS	b2349	CPS-53 (KpLE1) prophage; putative prophage CPS-53 integrase	19680	29750	8241	11650	4	130938949	283446620	8	22019	20586	7649	7706	3	7128	93652727	6	0.0767219	0.197132	1.33333
NA	2523985	2522729	NA	-	xapB	b2406	xanthosine transporter	24879	14140	10418	5537	3	309874019	180897773	6	37638	38995	13075	14598	5	18934070	328977199	11	0.0768874	0.197374	0.6
2737126	2737154	2737495	2737495	+	raiA	b2597	cold shock protein associated with 30S ribosomal subunit	8668079	4361893	3630000	1708128	4084	524448331513419	225638253598293	7804	24251179	25834319	8424819	9671428	13038	185573784398739	1.63229e+15	26456	0.0772101	0.198092	0.313238
1907779	1907591	1907448	1907436	-	yobF	b1824	DUF2527 family heat-induced protein	2309280	2985499	967075	1169128	3942	2354402620888	42179602835891	7417	1582596	1782177	549791	667182	2080	639569184422	2538036146569	4225	0.0779078	0.198777	1.89519
2819212	2819146	2818961	2818865	-	csrA	b2696	pleiotropic regulatory protein for carbon source metabolism	1108057	1128634	464029	441975	1289	11564681960	3566195146930	2435	695316	958831	241551	358951	791	639686871717	469797575178	1614	0.0778666	0.198777	1.62958
410019	410019	409108	409108	-	rdgC	b0393	nucleoid-associated ssDNA and dsDNA binding protein; competitive inhibitor of RecA function	165970	243341	69504	95292	48	16833188739	40224928068	90	182012	137076	63230	51316	31	2638166705	10839154704	62	0.0777231	0.198777	1.54839
2079372	2079361	2079032	2079010	-	yeeX	b2007	UPF0265 family protein	861622	1047110	360828	410050	620	79422987637	2137923373876	1167	833537	670560	289569	251033	405	44141178619	345305866777	819	0.077616	0.198777	1.53086
NA	1580790	1579633	NA	-	ydeM	b1497	putative YdeN-specific sulfatase-maturating enzyme	12182	22933	5101	8980	3	178521904	149407412	6	19776	8879	6870	3323	2	144022683	51405164	4	0.0778168	0.198777	1.5
NA	3884816	3885073	3885073	+	yidD	b4557	membrane protein insertion efficiency factor, inner membrane protein, UPF0161 family	93658	215133	39221	84246	128	64128773969	23353080424	239	148846	106505	51708	39871	88	2597430663	5866877073	177	0.0778266	0.198777	1.45455
4231639	4231631	4231359	4231119	-	yjbD	b4023	DUF3811 family protein	178150	127393	74605	49887	119	15205334976	23639562005	228	126288	129079	43872	48322	83	248215004	5948700149	168	0.0778447	0.198777	1.43373
NA	1874182	1874078	NA	-	yoaI	b1788	uncharacterized protein	5117	4978	2142	1949	10	133080	7706878	19	4246	4288	1475	1605	7	51549	3203064	14	0.0776977	0.198777	1.42857
NA	887339	886131	NA	-	ybjJ	b0845	putative transporter	40893	30430	17125	11916	6	362221714	721093892	12	35984	29914	12500	11198	4	12996618	209770196	9	0.0780358	0.198884	1.5
2710149	2710012	2709437	2709437	-	rpoE	b2573	RNA polymerase sigma E factor	962030	794461	402877	311112	326	354151406341	1643297075026	619	619789	800262	215313	299588	219	288696176519	301579283060	446	0.0780206	0.198884	1.48858
4031143	4031161	4032492	NA	+	pepQ	b3847	proline dipeptidase	1683394	1662781	704968	651149	269	98403263737	8004725931676	509	1164519	1233041	404551	461605	160	113201098142	1061893737763	325	0.0781927	0.199173	1.68125
NA	1201032	1200787	NA	-	xisE	b1141	e14 prophage; putative excisionase	2695	2157	1128	844	2	336300	1651064	4	3942	4321	1369	1617	2	242911	3030860	6	0.0782426	0.19919	1
4060447	4060447	4061157	4061164	+	yihL	b3872	putative DNA-binding transcriptional regulator	39985	20400	16744	7988	9	1259789000	485383001	17	68290	53881	23723	20171	15	144510399	893439245	30	0.0784593	0.199632	0.6
2555728	2555728	2555228	2555218	-	eutK	b2438	putative ethanol utilization carboxysome structural protein	35325	29731	14793	11642	13	108402731	577937311	26	69494	59914	24142	22429	22	25106250	1139540440	46	0.0785443	0.199738	0.590909
NA	1086519	1086106	NA	-	pgaD	b1021	biofilm PGA synthase PgaCD, regulatory subunit; c-di-GMP-stimulated activity and dimerization	4840	5117	2026	2003	2	808	7500914	4	6146	10048	2135	3761	3	22154058	16711612	7	0.0786274	0.199839	0.666667
3296400	3296409	3296984	3297003	+	yraP	b3150	outer membrane lipoprotein	264122	280951	110608	110021	101	1920865	94569808777	191	250178	244596	86911	91567	76	276691066	20423129661	154	0.0788982	0.200417	1.32895
3382195	3382200	3383267	3383274	+	degS	b3235	serine endoprotease, periplasmic	97907	113738	41001	44540	21	143244315	9720735420	40	81737	91567	28395	34279	14	485264363	2611718621	29	0.0791474	0.200939	1.5
2924117	2924113	2923784	NA	-	yqcC	b2792	DUF446 family protein	15604	27326	6534	10700	13	211880135	203800362	26	18173	17296	6313	6474	9	86132	72062820	19	0.0796567	0.201902	1.44444
3128065	3128021	3126522	NA	-	glcD	b2979	glycolate oxidase subunit, FAD-linked	1253505	595398	524940	233159	132	5687230434812	2019799884565	252	1715781	2916772	596059	1091933	274	20307441723288	5975578032806	562	0.0796579	0.201902	0.481752
4017324	4017333	4018760	4018854	+	rmuC	b3832	DNA recombination protein	147859	68320	61920	26754	16	35437178604	10818871298	31	275064	227684	95556	85236	31	1868939653	20747216407	63	0.079957	0.202549	0.516129
3561997	3562013	3563518	3563518	+	glpD	b3426	sn-glycerol-3-phosphate dehydrogenase, aerobic, FAD/NAD(P)-binding	77284	50574	32364	19804	9	2994602203	2467908916	17	97965	149476	34032	55958	14	11404246309	5673412372	29	0.0800494	0.202672	0.642857
NA	1994706	1992874	1992818	-	uvrC	b1913	excinuclease UvrABC, endonuclease subunit	600394	826183	251431	323535	83	198548433321	800942248542	156	578466	547453	200958	204946	54	190799118	186156081154	110	0.0801132	0.202706	1.53704
NA	1189776	1188316	1188245	-	phoQ	b1129	sensory histidine kinase in two-component regulatory system with PhoP	287514	285094	120404	111643	42	1261516237	110981275804	79	308231	236694	107078	88609	33	7554889591	22786088190	66	0.0801747	0.202706	1.27273
NA	53416	52427	NA	-	pdxA	b0052	4-hydroxy-L-threonine phosphate dehydrogenase, NAD-dependent	264872	368371	110922	144254	68	31162428910	142191224616	128	322509	293731	112039	109962	55	39866831	27870085262	112	0.0801948	0.202706	1.23636
NA	3725712	3725413	NA	-	ysaB	b4553	uncharacterized protein	10173	9061	4260	3548	6	3052923	55493180	13	7015	9356	2436	3502	4	8042319	16931883	9	0.0803816	0.203047	1.5
2249717	2249717	2250766	2250766	+	yeiH	b2158	UPF0324 family inner membrane protein	40836	59218	17101	23189	10	526627034	1371293398	19	46593	39426	16186	14759	7	16195031	428636724	14	0.0805305	0.203113	1.42857
NA	3283143	3284003	NA	+	kbaY	b3137	tagatose 6-phosphate aldolase 1, kbaY subunit	3132	1145	1311	448	0	4843849	1347937	1	3969	3457	1378	1294	0	18073	2469349	1	0.080532	0.203113
2687468	2687408	2687070	2685810	-	glnB	b2553	regulatory protein P-II for glutamine synthetase	99024	73781	41469	28892	54	3004339132	5585629901	103	192702	161533	66944	60472	93	609896899	13260293834	187	0.0805814	0.203127	0.580645
34300	34300	34695	34715	+	caiF	b0034	cai operon transcriptional activator	89147	91779	37332	35940	48	15258019	6162740795	92	109742	39900	38124	14937	33	13042202980	1783126093	66	0.08064	0.203164	1.45455
4607803	4607803	4608216	NA	+	holD	b4372	DNA polymerase III, psi subunit	44036	70874	18441	27754	29	1460760639	1786023088	55	55024	45500	19115	17033	21	40097541	552175715	43	0.080872	0.203578	1.38095
2284376	2284376	2286136	2286200	+	yejM	b2188	essential inner membrane DUF3413 domain-containing protein; lipid A production and membrane permeability factor	210688	327043	88231	128070	32	47808402735	88457955988	61	235457	244360	81797	91479	24	1603541459	19697962717	49	0.0814337	0.20468	1.33333
1351760	1351760	1351407	1351316	-	ycjD	b1289	DUF559 family endonuclease-related protein	36536	22276	15300	8723	17	633914721	450001445	33	60857	57305	21141	21452	29	418209	798786948	60	0.0816343	0.204906	0.586207
NA	1058084	1059256	NA	+	torC	b0996	trimethylamine N-oxide (TMAO) reductase I, cytochrome c-type subunit	4317	4694	1807	1838	0	1654	6047416	1	3982	3621	1383	1355	0	1294	2564970	1	0.0816426	0.204906
NA	1692851	1691586	NA	-	uidC	b1615	putative outer membrane porin for beta-glucuronides porin protein	4376	2833	1832	1109	0	3167356	3988489	1	2603	3404	904	1274	0	634524	1705632	0	0.0816969	0.204931
1015660	1015715	1015882	1015882	+	rmf	b0953	ribosome modulation factor	1278655	1300438	535472	509254	1645	17514709848	4960818464583	3109	810056	1102738	281412	412824	1013	838471036422	636877013956	2066	0.0817879	0.205048	1.62389
870967	870967	871887	871889	+	gsiC	b0831	glutathione transporter, permease component, ABC superfamily	67066	52874	28085	20705	13	835794047	2017211223	26	52041	54808	18078	20518	10	58681281	616445352	20	0.0821378	0.205813	1.3
NA	2606262	2606912	NA	+	hyfE	b2485	hydrogenase 4, membrane subunit	1414	2302	592	901	0	411784	927150	1	2729	3393	948	1270	0	454588	1748460	1	0.0822099	0.205882
3931093	3931093	3929597	NA	-	ravA	b3746	hexameric AAA+ MoxR family ATPase, putative molecular chaperone	108657	115512	45503	45234	16	295241	11587206140	30	88603	98066	30780	36712	11	494819432	3045931786	22	0.0823521	0.206126	1.45455
NA	2115896	2114502	NA	-	wcaM	b2043	colanic acid biosynthesis protein	11404	13660	4775	5349	1	1820340	88555118	3	10940	10005	3800	3745	1	6543	28419258	2	0.0826463	0.20675	1
NA	2782726	2778146	NA	-	ypjA	b2647	adhesin-like autotransporter	61518	69087	25762	27054	3	12758336	2571626526	5	52668	63101	18296	23622	2	382055797	757277922	4	0.0827824	0.206866	1.5
2008262	2008277	2009482	NA	+	yedE	b1929	UPF0394 family sulfur transport domain-containing inner membrane protein	138094	110677	57830	43341	22	4219453425	15886218601	41	322019	286917	111868	107411	44	249153133	27072881333	90	0.0827739	0.206866	0.5
113414	113444	114487	114487	+	guaC	b0104	GMP reductase	194118	281125	81292	110089	48	21938018439	59176510972	91	218446	170448	75887	63809	33	2726164548	15177769352	66	0.0828391	0.206896	1.45455
NA	1266924	1267316	1267316	+	ychQ	b1213	SIRB family inner membrane protein	30131	59545	12618	23317	24	2037922479	1078656416	45	38668	38826	13433	14535	17	8709632	338278755	35	0.0831072	0.207335	1.41176
3704770	3704761	3703859	3703849	-	dppC	b3542	dipeptide/heme transporter	407453	406936	170632	159357	96	2311233004	234817443346	182	842054	1025331	292528	383846	184	350025225566	606823511473	374	0.0831058	0.207335	0.521739
NA	2477629	2476694	NA	-	dsdC	b2364	dsd operon activator; autorepressor	11621	8626	4866	3377	2	17935418	61566601	4	27966	15937	9715	5966	4	164498180	96500723	8	0.0831497	0.207335	0.5
NA	310026	309358	NA	-	ecpB	b0292	ECP production pilus chaperone	3980	1459	1666	571	0	8577452	2080038	1	2553	1780	886	666	0	182212	999508	1	0.0831973	0.207341
NA	3136371	3134872	NA	-	pitB	b2987	phosphate transporter	5836	5755	2443	2253	0	128165	10837327	1	2702	7119	938	2665	0	25601522	4375736	1	0.0833287	0.207557
143897	142670	142008	141385	-	can	b0126	carbonic anhydrase	289965	330081	121430	129260	100	963368039	136502195361	189	303044	304611	105276	114035	81	1260825184	27081860084	165	0.0834653	0.207673	1.23457
NA	1973339	1972836	NA	-	cheW	b1887	purine-binding chemotaxis protein	4950	2536	2072	993	1	8279725	4318243	3	6919	5904	2403	2210	2	133080	8396240	4	0.0834551	0.207673	0.5
NA	2382713	2383924	NA	+	elaD	b2269	protease, capable of cleaving an AMC-ubiquitin model substrate	2750	9528	1151	3731	1	67088997	12489573	2	4993	5499	1734	2058	0	461394	4845226	1	0.0837975	0.208051	#DIV/0!
2059851	NA	NA	2059926	+	asnU	b1986	Asn tRNA	4015	4696	1681	1838	12	81085	5641945	23	1962	5234	681	1959	8	12429053	2411406	17	0.083701	0.208051	1.5
3045902	3045901	3045158	3045149	-	ygfF	b2902	putative NAD(P)-dependent oxidoreductase with NAD(P)-binding Rossmann-fold domain	94276	146600	39480	57408	34	7034616553	14110300184	65	96917	104992	33668	39305	24	437803576	3610368347	49	0.0837417	0.208051	1.41667
NA	2465301	2466233	NA	+	yfdC	b2347	putative inner membrane protein	23110	27624	9677	10817	5	9447907	305231587	10	17387	27044	6040	10124	4	202008556	100783128	8	0.0837688	0.208051	1.25
NA	4306597	4304612	NA	-	yjcS	b4083	metallo-beta-lactamase superfamily protein	3233	1540	1353	603	0	3458685	1626081	0	3522	4588	1223	1717	0	1269722	2959431	0	0.0841795	0.208887
3994503	3994522	3994725	3994761	+	yifL	b4558	putative lipoprotein	231893	150775	97111	59043	201	42865525352	35795382072	382	424760	410773	147560	153778	364	554020363	84480838469	738	0.0842424	0.20893	0.552198
1511644	1511654	1512799	1512799	+	ydcS	b1440	polyhydroxybutyrate (PHB) synthase, ABC transporter periplasmic binding protein homolog	228531	236471	95703	92602	43	104320172	56433578862	82	321656	663154	111742	248260	76	918797503509	144351426227	157	0.0843485	0.209081	0.565789
3196758	3196753	3195320	3195241	-	hldE	b3052	fused heptose 7-phosphate kinase/heptose 1-phosphate adenyltransferase	285809	323964	119690	126865	45	781153869	131051267337	85	320327	278776	111281	104363	37	715677466	26152713886	75	0.0844659	0.209259	1.21622
4635478	4635521	4635994	4636006	+	creA	b4397	putative periplasmic protein	65891	76893	27593	30111	32	63284557	3440223192	60	67705	57423	23520	21497	23	37424348	986956937	47	0.0845519	0.20936	1.3913
3815768	3815768	3815127	3815127	-	pyrE	b3642	orotate phosphoribosyltransferase	24815	14199	10391	5560	6	302310281	180828225	12	43137	33222	14985	12437	10	65109239	321129158	21	0.0847945	0.209623	0.6
NA	4322422	4321697	NA	-	phnF	b4102	putative DNA-binding transcriptional regulator of phosphonate uptake and biodegradation	1185	864	496	338	0	82326	287786	0	1083	2060	376	771	0	742335	698829	0	0.0847725	0.209623
NA	999216	1001816	NA	+	elfC	b0940	putative outer membrane fimbrial subunit export usher protein	14923	14601	6249	5717	1	1516882	116100891	2	10975	12984	3812	4860	0	7720245	39700844	1	0.0851443	0.210348	#DIV/0!
3250995	3251024	3252010	3252010	+	yqjG	b3102	putative S-transferase	93743	122414	39257	47937	23	1233705058	10285442805	44	71989	105874	25008	39635	16	4316548599	2786941435	32	0.0851789	0.210348	1.4375
785611	785633	786685	786803	+	aroG	b0754	3-deoxy-D-arabino-heptulosonate-7-phosphate synthase, phenylalanine repressible	1277983	1216124	535191	476237	253	122460455429	4650627110518	480	946930	931270	328961	348633	158	8790234133	608907289831	321	0.0852247	0.210349	1.60127
NA	1981612	1980188	1979741	-	otsA	b1896	trehalose-6-phosphate synthase	169306	278476	70901	109051	33	43087461335	49665266541	63	149323	203850	51874	76314	22	14798131728	13391454649	44	0.0853562	0.210502	1.5
NA	2816940	2816512	2816446	-	yqaA	b2689	COG1238 family inner membrane protein	84674	110457	35459	43255	48	953358840	7567359849	91	75699	83148	26297	31127	32	302160102	2162416428	66	0.0854239	0.210502	1.5
NA	4290476	4291432	NA	+	nrfD	b4073	formate-dependent nitrite reductase, membrane subunit	3531	3380	1478	1323	0	78628	3603457	1	4513	7198	1567	2694	1	9191403	6660746	2	0.0854176	0.210502	0
NA	1547401	1550448	NA	+	fdnG	b1474	formate dehydrogenase-N, alpha subunit, nitrate-inducible	19529	21814	8178	8542	1	610108	194431304	2	20964	13869	7282	5192	1	40468312	69525617	2	0.0857548	0.211205	1
NA	1432411	1432986	NA	+	tfaR	b1373	Rac prophage; putative tail fiber assembly protein	5289	9186	2214	3597	2	15022337	21530917	5	5209	7148	1809	2675	1	4884351	7753086	3	0.0858674	0.21137	2
202560	202560	203348	NA	+	lpxA	b0181	UDP-N-acetylglucosamine acetyltransferase	432269	633333	181024	248014	144	166413268998	419760879622	271	467178	411443	162296	154029	99	1097486187	99450844631	200	0.0859195	0.211385	1.45455
NA	1421119	1421976	NA	+	ydaU	b1359	Rac prophage; conserved protein	9319	12507	3902	4897	2	6816162	69427570	5	8871	9607	3081	3596	1	1403147	21829636	3	0.0859879	0.211399	2
214288	214291	214836	NA	+	yaeQ	b0190	PDDEXK superfamily protein	148932	185735	62369	72734	65	1888558079	26839121587	123	139925	134386	48609	50309	44	24651390	7168163658	90	0.086017	0.211399	1.47727
4209774	NA	NA	4209849	+	gltV	b4008	Glu tRNA	23751	65399	9946	25610	125	5087804603	1054895194	233	43046	34326	14954	12850	90	41121956	333026680	182	0.0861518	0.211618	1.38889
225381	NA	NA	225457	+	ileV	b0202	Ile tRNA	59645	158864	24978	62211	304	40643516694	10283257050	566	86151	93035	29928	34828	207	312776846	2797335470	420	0.0863674	0.211922	1.4686
2537744	2537749	2538483	2538483	+	yfeS	b2420	WGR domain protein	54658	42552	22889	16663	14	555732613	1321719230	26	40903	43820	14209	16404	10	45520494	419344425	20	0.0863673	0.211922	1.4
4636007	4636007	4636696	NA	+	creB	b4398	response regulator in two-component regulatory system with CreC	62541	75903	26190	29723	21	142662153	3112172877	40	63028	59191	21895	22158	15	279682	905024471	31	0.0864923	0.212115	1.4
291349	291346	291071	NA	-	insA	b0275	IS1 repressor TnpA	33126	31815	13872	12458	25	15843188	572063694	47	72860	55385	25311	20734	41	265557285	1088366158	83	0.0867504	0.212635	0.609756
NA	4547742	4548272	NA	+	fimF	b4318	minor component of type 1 fimbriae	7204	5505	3016	2155	2	4816951	14951459	4	5130	6046	1782	2263	1	1191007	5652134	3	0.0869102	0.212801	2
3618588	3618588	3618989	3619009	+	nikR	b3481	transcriptional repressor, Ni-binding	28990	26584	12140	10410	14	25708376	383225889	28	26056	24940	9051	9336	11	339154	121887039	22	0.0869057	0.212801	1.27273
3439513	3439509	3439141	3439136	-	yhdN	b3293	DUF1992 family protein	81111	70826	33967	27735	44	557018824	4132747506	83	60329	69906	20958	26170	31	362722571	1195684511	63	0.0870831	0.212984	1.41935
NA	642088	643326	NA	+	ybdR	b0608	putative Zn-dependent NAD(P)-binding oxidoreductase	24534	26427	10274	10348	4	13332	309973607	8	23080	22349	8017	8366	3	551504	102734854	6	0.0871235	0.212984	1.33333
NA	3743743	3744210	NA	+	yiaL	b3576	DUF386 family protein	389	549	162	214	0	5717	96250	0	963	656	334	245	0	20766	241497	0	0.0871157	0.212984
461724	461915	463786	463793	+	ppiD	b0441	periplasmic folding chaperone, has an inactive PPIase domain	928022	1459182	388635	571419	136	1851039260448	4135517214318	256	927423	867772	322185	324862	85	73302733	556016498672	172	0.0873607	0.213225	1.6
4037141	NA	NA	4037217	+	ileT	b3852	Ile tRNA	58722	156502	24591	61286	299	39248272527	9831686375	557	85232	91039	29609	34081	203	251170316	2700655828	413	0.0873546	0.213225	1.47291
3014286	3014239	3012614	3012442	-	yqeB	b2875	XdhC-CoxI family protein with NAD(P)-binding Rossman fold	830732	693375	347892	271527	100	227882229585	1010927755582	190	680574	576264	236430	215732	68	9930980370	230548612550	139	0.0873231	0.213225	1.47059
90094	90094	91035	NA	+	rsmH	b0082	16S rRNA m(4)C1402 methyltransferase, SAM-dependent	261253	283315	109407	110946	61	19414978	94169343798	116	254272	248642	88333	93082	47	290141088	20835542783	96	0.0876437	0.213802	1.29787
771181	771458	773026	773032	+	cydA	b0733	cytochrome d terminal oxidase, subunit I	18495343	23440747	7745442	9179454	2865	259711206989911	1.86914e+15	5393	10886309	9054008	3781885	3389490	1131	11579780329991	186335377985181	2285	0.0877785	0.214018	2.53316
3265017	3265017	3263686	3263661	-	tdcC	b3116	L-threonine/L-serine transporter	2927169	2582173	1225833	1011185	443	2722127332280	45669216340601	839	1908495	1652148	663007	618504	237	62358878694	2953625187663	481	0.0879108	0.214227	1.8692
1029969	1029969	1028779	1028779	-	rlmI	b0967	23S rRNA m(5)C1962 methyltransferase, SAM-dependent	142267	218241	59578	85463	32	16985549931	30710456120	60	170219	120363	59133	45059	21	3935193727	8446320503	43	0.088053	0.214425	1.52381
1149728	1149728	1150657	1150669	+	fabD	b1092	malonyl-CoA-[acyl-carrier-protein] transacylase	787247	1121487	329681	439177	220	541152682259	2118759440937	413	886558	650679	307988	243590	147	151376241009	367271598989	296	0.0881617	0.214425	1.4966
2290453	2290500	2291147	2291192	+	narP	b2193	response regulator in two-component regulatory system with NarQ or NarX	114243	178240	47842	69799	48	11442981894	21699057817	90	121098	125251	42069	46889	33	300660861	5556811168	68	0.0880886	0.214425	1.45455
NA	2895779	2894919	NA	-	ygcQ	b2769	putative flavoprotein	6545	8128	2740	3182	1	972248	23514370	3	5925	6772	2058	2535	1	1167375	8306526	2	0.0881778	0.214425	1
NA	3407607	3409058	NA	+	panF	b3258	pantothenate:sodium symporter	42817	75698	17930	29643	8	2532605541	1898876876	16	57363	47874	19927	17922	6	36630145	593585672	13	0.0884312	0.214702	1.33333
3967762	3967916	3969019	3969030	+	wecA	b3784	UDP-GlcNAc:undecaprenylphosphate GlcNAc-1-phosphate transferase	244480	349620	102382	136912	57	33918434030	121137654705	108	309049	271684	107363	101708	46	441166253	24804719381	94	0.0884143	0.214702	1.23913
4114479	4114472	4113726	4112982	-	fpr	b3924	ferredoxin-NADP reductase	250841	151508	105046	59330	57	66516247852	39998263188	110	491803	379266	170851	141983	103	22068055987	95879757741	209	0.0884028	0.214702	0.553398
268960	268960	268097	NA	-	ykfA	b0253	CP4-6 prophage; putative GTP-binding protein	30502	39567	12773	15494	8	76227657	679763969	16	31530	33332	10953	12478	6	18993799	203487621	13	0.088727	0.215307	1.33333
3427152	NA	NA	3427076	-	ileU	b3277	Ile tRNA	59030	156428	24720	61257	299	38843909181	9862271183	558	85440	91501	29681	34254	204	265000634	2722874248	415	0.0890366	0.215944	1.46569
NA	268005	267184	NA	-	yafZ	b0252	CP4-6 prophage; conserved protein	12361	13701	5176	5365	3	126557	94672010	6	12367	9442	4296	3534	2	3592989	31434413	4	0.0892474	0.216342	1.5
NA	2005303	2005713	NA	+	fliS	b1925	flagellar protein potentiates polymerization	4464	4002	1869	1567	2	389745	5373836	4	5563	8314	1932	3112	3	10263153	10923127	6	0.0892959	0.216346	0.666667
NA	2375962	2375000	NA	-	menC	b2261	O-succinylbenzoyl-CoA synthase	188887	326676	79101	127927	57	77898080718	75976355915	107	283984	171206	98655	64093	42	33993922758	18227275726	84	0.0895869	0.216937	1.35714
4313001	4312991	4312101	4312101	-	alsR	b4089	d-allose-inducible als operon transcriptional repressor; autorepressor; repressor of rpiR	108192	68191	45308	26703	21	7689094972	5898657208	40	188112	170390	65349	63787	35	20118633	13550618988	72	0.0898589	0.217481	0.6
1012001	1012001	1013254	1013254	+	pqiA	b0950	paraquat-inducible, SoxRS-regulated inner membrane protein	65909	73805	27601	28902	11	12972683	3220718092	22	64816	58826	22516	22022	8	1269722	944639631	17	0.0899569	0.217604	1.375
NA	1273784	1275178	NA	+	ychO	b1220	putative invasin	47445	44823	19868	17552	7	51776958	1176521829	13	47481	33903	16494	12692	5	170134768	377008210	10	0.0901167	0.217876	1.4
1743337	1743242	1742601	1741217	-	ribC	b1662	riboflavin synthase, alpha subunit	181675	223373	76081	87473	67	2369212134	39555071020	127	161886	159147	56238	59578	44	124668153	11101525200	90	0.0904965	0.218134	1.52273
4431990	4431983	4431321	4431298	-	ytfE	b4209	iron-sulfur cluster repair protein RIC	786745	594138	329471	232665	223	402651634639	760719803998	423	605375	520424	210306	194827	151	4944779931	185447850889	305	0.0903321	0.218134	1.47682
3101728	3101623	3100904	3100904	-	yggN	b2958	DUF2884 family putative periplasmic protein	120545	115449	50481	45210	35	372655266	13626424214	66	99760	101474	34656	37988	24	123952699	3572051613	50	0.090494	0.218134	1.45833
3211027	3211107	3212852	3212958	+	dnaG	b3066	DNA primase	289694	608255	121317	238194	55	632868877068	272936716844	102	359941	407634	125042	152603	39	19745672815	64267023125	79	0.0905069	0.218134	1.41026
NA	3096383	3096673	3096680	+	yggU	b2953	UPF0235 family protein	23704	34411	9926	13475	21	144217660	420741460	40	25073	28268	8710	10582	16	31066908	132986443	33	0.0903938	0.218134	1.3125
4004178	4004178	4003288	4003288	-	rarD	b3819	putative chloramphenical resistance permease	35241	47453	14758	18582	9	172507080	929498701	18	35519	37944	12339	14204	7	30788842	293062812	14	0.090482	0.218134	1.28571
NA	1989681	1990892	NA	+	tyrP	b1907	tyrosine transporter	35210	52783	14745	20669	7	493219370	1046053220	14	40275	36987	13991	13846	5	66999	334087536	11	0.0905795	0.218195	1.4
4428925	4428935	4429555	4429564	+	fklB	b4207	FKBP-type peptidyl-prolyl cis-trans isomerase (rotamase)	294160	388417	123187	152105	117	22159900872	166129249336	221	383302	279199	133158	104521	94	21646617974	34580245047	191	0.090902	0.218858	1.24468
2114359	2114327	2113434	2113386	-	wcaN	b2042	putative regulatory subunit for GalU	802314	1308157	335991	512277	253	1697019300896	2941537269836	474	780998	851245	271317	318675	162	72394913386	448012206449	329	0.0912118	0.219444	1.56173
16952	NA	NA	17006	+	sokC	b4413	-	9345	7991	3913	3129	33	3847003	42627379	64	15261	19940	5301	7464	56	43944017	71883385	116	0.0912406	0.219444	0.589286
1267317	1267320	1268129	1268164	+	ychA	b1214	transglutaminase-like TPR-repeat protein	194466	270103	81438	105773	61	14646007340	55469929348	115	192386	187936	66834	70356	41	141598433	14818478380	84	0.0914462	0.219657	1.4878
NA	1997814	1997062	1997062	-	yecC	b1917	putative ABC superfamily transporter ATP-binding subunit	143076	142961	59917	55983	40	184657290	21181386291	76	123378	120908	42861	45263	28	56511809	5464097640	58	0.0915196	0.219657	1.42857
NA	94650	96008	NA	+	murF	b0086	UDP-N-acetylmuramoyl-tripeptide:D-alanyl-D-alanine ligase	295477	384101	123739	150414	53	18256378592	164759617716	100	358203	301354	124439	112815	43	2486665954	34346106254	87	0.0915182	0.219657	1.23256
1165121	1165143	1165685	1165741	+	ycfP	b1108	putative UPF0227 family esterase	325980	305941	136513	119807	124	5938242790	143610692205	236	305628	320353	106174	119928	102	3723862641	29276204915	208	0.0913931	0.219657	1.21569
4004702	4004697	4004230	4004230	-	yigI	b3820	4HBT thioesterase family protein	16637	11750	6967	4601	6	54500361	110044605	12	27667	31565	9611	11816	11	46019801	163554668	22	0.0916177	0.219778	0.545455
NA	3475718	3475332	NA	-	tusD	b3345	sulfurtransferase for 2-thiolation step of mnm(5)-s(2)U34-tRNA synthesis	133519	160652	55914	62911	81	735448917	22038915994	153	123409	126770	42872	47458	57	266812225	5712889447	116	0.0917442	0.219967	1.42105
NA	3615241	3616185	NA	+	nikB	b3477	nickel transporter subunit	2072	1972	867	772	0	24286	1145898	0	2643	4084	918	1528	0	2106471	2052910	1	0.0919772	0.220411
1098879	1098879	1099616	1099639	+	ycdX	b1034	alkaline phosphatase	195415	240860	81835	94321	63	2952432644	46931901804	119	184557	165557	64114	61978	42	42638999	13033863963	85	0.0922895	0.221031	1.5
3124231	3124231	3123827	3123806	-	glcG	b2977	DUF336 family protein	1229988	967595	515091	378912	581	913331303564	3436818425127	1103	2139950	3618157	743415	1354506	1265	33528809662081	9138290125412	2590	0.0924917	0.221299	0.459289
665200	665190	664102	663964	-	rlpA	b0633	septal ring protein, suppressor of prc, minor lipoprotein	216966	258824	90860	101356	46	1946351069	59935000726	88	197022	200456	68445	75043	32	638783297	15677182933	65	0.0925438	0.221309	1.4375
4365375	4365356	4365018	NA	-	cutA	b4137	divalent-cation tolerance protein, copper sensitivity	54592	41084	22861	16088	30	680203086	1280403226	57	36935	46889	12831	17553	22	286197847	412797811	44	0.0927806	0.22176	1.36364
1233034	1233030	1232500	1232500	-	dsbB	b1185	oxidoreductase that catalyzes reoxidation of DsbA protein disulfide isomerase I	87776	110871	36758	43417	40	653048825	7999271645	75	78209	85677	27169	32074	27	313543393	2316739394	55	0.0930663	0.222219	1.48148
1490902	1490902	1491432	1491505	+	cybB	b1418	cytochrome b561	133273	137351	55811	53786	54	37513207	19103604614	103	121937	109906	42360	41144	38	11030738	4940829962	78	0.093069	0.222219	1.42105
NA	893784	894896	894896	+	potF	b0854	putrescine transporter subunit: periplasmic-binding component of ABC superfamily	32270	52515	13513	20565	8	749399732	968020692	15	34581	40148	12013	15029	5	97588628	309362357	12	0.0932126	0.222327	1.6
NA	4399252	4400202	4400247	+	miaA	b4171	delta(2)-isopentenylpyrophosphate tRNA-adenosine transferase	926389	1009427	387951	395294	218	825772626	2257973137476	411	742125	816104	257812	305519	145	73681941853	391724359019	296	0.0932739	0.222327	1.50345
966611	966621	968369	NA	+	msbA	b0914	fused lipid transporter subunits of ABC superfamily: membrane component/ATP-binding component	342006	686632	143224	268886	63	753101525465	374059622333	117	490508	368685	170401	138022	43	29066734382	91462482870	88	0.0932619	0.222327	1.46512
3843964	3843964	3845730	3845730	+	ade	b3665	cryptic adenine deaminase	53068	43000	22223	16838	5	392292243	1288129191	11	106289	75383	36924	28220	9	1241907708	2832210589	18	0.093307	0.222327	0.555556
4172055	4172057	4173085	NA	+	murB	b3972	UDP-N-acetylenolpyruvoylglucosamine reductase, FAD-binding	279019	328346	116847	128581	63	2543516776	129532385757	119	287265	314483	99795	117730	52	7041210391	26609016417	105	0.0933676	0.222357	1.21154
3812559	3812559	3811891	3811791	-	yicR	b3638	UPF0758 family protein	105722	77165	44274	30218	29	3923125502	6442697020	55	196164	177061	68147	66285	49	30670102	14400857159	100	0.0934455	0.222427	0.591837
NA	2117127	2115907	NA	-	wcaL	b2044	putative glycosyl transferase	12145	12613	5086	4939	2	69238	87093229	4	9480	11409	3293	4271	1	6539992	28750626	3	0.0938333	0.222869	2
4403298	4403300	4404304	4404337	+	hflC	b4175	modulator for HflB protease specific for phage lambda cII repressor	1030107	1586040	431386	621097	279	2023885957480	5030481945170	523	1092443	926140	379512	346713	178	29979849784	691456238798	361	0.0937982	0.222869	1.56742
666313	666313	665201	665201	-	mrdB	b0634	cell wall shape-determining protein	78580	110559	32907	43295	18	1898631419	6868896513	34	77759	77435	27013	28988	12	35328498	2040622113	25	0.0937464	0.222869	1.5
2906628	2915057	2917813	2917882	+	barA	b2786	hybrid sensory histidine kinase, in two-component regulatory system with UvrY	130429	168670	54620	66051	11	2388724965	22566726169	21	128443	126307	44620	47284	8	72451291	5910400272	16	0.0938184	0.222869	1.375
NA	573956	574339	NA	+	quuD	b0551	DLP12 prophage; putative antitermination protein	1044	992	437	388	0	4959	283124	1	297	984	103	368	0	284814	168715	0	0.0938728	0.222869
2058102	NA	NA	2058027	-	asnW	b1984	Asn tRNA	927	874	388	342	2	4259	239145	4	379	770	131	288	1	81085	136781	2	0.0940327	0.222905	2
NA	3090347	3091054	NA	+	endA	b2945	DNA-specific endonuclease I	5190	3316	2173	1298	1	5007074	5496690	2	7122	6933	2474	2595	1	43399	11088966	3	0.094032	0.222905	1
2306768	2306754	2305108	2305108	-	mqo	b2210	malate dehydrogenase, FAD/NAD(P)-binding domain	60832	70225	25475	27500	8	37513207	2597494731	16	142207	109402	49402	40956	13	1155384641	5716198723	27	0.0940215	0.222905	0.615385
NA	1417386	1414786	NA	-	recE	b1350	Rac prophage; exonuclease VIII, 5' -> 3' specific dsDNA exonuclease	23833	27187	9980	10646	2	2600771	310123298	3	24066	21892	8360	8195	1	91357	104285639	3	0.094264	0.223338	2
NA	540565	541866	NA	+	ybbY	b0513	putative uracil/xanthine transporter	7824	16382	3276	6415	1	107414575	82233918	3	7471	12791	2595	4788	1	45421014	26857566	2	0.0945601	0.22381	1
192833	192872	193429	193429	+	frr	b0172	ribosome recycling factor	1303392	1488497	545831	582899	536	40212583493	5693398241442	1011	1051513	1112184	365293	416361	345	86760339846	801845957429	700	0.0948463	0.224372	1.55362
NA	2153128	2152469	NA	-	yegL	b2073	VMA domain protein	4257	5851	1782	2291	1	1364233	7651928	3	3950	4693	1372	1756	1	693679	3293286	2	0.0950514	0.224742	1
NA	214833	215255	215255	+	arfB	b0191	alternative stalled-ribosome rescue factor B; peptidyl-tRNA hydrolase, ribosome-attached	63353	93481	26530	36607	39	1765058203	4376808385	74	66352	67138	23050	25134	28	40190047	1302645943	56	0.0954277	0.225516	1.39286
754707	754468	753185	753155	-	gltA	b0720	citrate synthase	5270723	3453672	2207262	1352466	728	75029829602822	109174073166520	1386	14930269	17744133	5186750	6642757	2265	269374397556662	535470051568393	4606	0.0955563	0.225705	0.321413
NA	4320663	4319599	NA	-	phnI	b4099	ribophosphonate triphosphate synthase complex putative catalytic subunit	1254	1676	525	656	0	52510	551931	0	835	1086	290	406	0	39215	329796	0	0.0958343	0.226246
4368664	4368664	4369140	4369140	+	fxsA	b4140	suppressor of F exclusion of phage T7	50866	35857	21301	14041	19	803548130	1041526530	37	33214	43802	11538	16397	14	306532540	337201298	29	0.0960821	0.226714	1.35714
NA	2181096	2182061	NA	+	yegV	b2100	putative kinase	21793	32298	9126	12647	6	141501976	352379054	11	26530	22976	9216	8601	4	2148155	116043517	9	0.0962558	0.226998	1.5
201997	202101	202556	202559	+	fabZ	b0180	(3R)-hydroxymyristol acyl carrier protein dehydratase	396731	523414	166142	204970	216	44948174215	290311862850	406	420782	371876	146178	139216	154	726650623	70576374062	312	0.0963991	0.226998	1.4026
NA	1793558	1792809	1792732	-	btuD	b1709	vitamin B12 transporter subunit : ATP-binding component of ABC superfamily	103315	125703	43266	49225	32	500241991	12290818080	61	87832	106645	30512	39924	23	1498306313	3329904059	46	0.096371	0.226998	1.3913
NA	1644304	1643255	NA	-	ydfU	b1560	Qin prophage; uncharacterized protein	3289	4044	1377	1583	0	155612	4050978	1	2143	4000	744	1497	0	3491989	1774304	1	0.0964551	0.227014
880498	880480	879854	879823	-	gstB	b0838	glutathione S-transferase	244196	212598	102263	83253	78	8096943068	54103154668	147	199848	179293	69426	67120	53	51242030	14724539325	108	0.0966049	0.227251	1.4717
3409062	3409070	3409951	3409980	+	prmA	b3259	methyltransferase for 50S ribosomal subunit protein L11	90054	150181	37712	58811	29	10399022059	13959590946	54	98465	105971	34206	39671	20	406425006	3717737840	41	0.0967162	0.227396	1.45
NA	3754099	3752963	NA	-	yiaV	b3586	membrane fusion protein (MFP) component of efflux pump, signal anchor	6901	8087	2889	3166	1	316754	25703681	2	19390	8542	6736	3197	2	143244315	49384055	4	0.0968157	0.227514	0.5
1741213	1741413	1742561	1743291	+	cfa	b1661	cyclopropane fatty acyl phospholipid synthase (unsaturated-phospholipid methyltransferase)	1252294	1139083	524433	446067	223	242476936712	4242415602010	422	898961	962573	312297	360352	144	74978474698	600452288967	292	0.0972347	0.227831	1.54861
4010200	4010200	4011000	4011003	+	yigL	b3826	pyridoxal phosphate phosphatase	209604	269583	87777	105569	64	6907222610	61006116380	120	193986	210813	67390	78920	44	2438677339	16035774394	91	0.0973456	0.227831	1.45455
3311734	3311684	3311415	3311293	-	rpsO	b3165	30S ribosomal subunit protein S15	577064	1045951	241661	409597	644	1510459678906	1205868560149	1206	770025	602627	267505	225601	452	53973074755	273828584660	913	0.0970327	0.227831	1.42478
3275267	3275282	3276853	3276870	+	garD	b3128	(D)-galactarate dehydrogenase	1034949	587917	433413	230229	110	2386155923401	1286330892679	211	1215877	219905	422393	82324	81	8213436646565	287705112659	160	0.0973351	0.227831	1.35802
3800196	3800196	3799345	3799345	-	waaZ	b3624	lipopolysaccharide core biosynthesis protein	26828	39493	11234	15465	8	219901045	592707197	15	31555	30589	10962	11451	6	1239103	182033283	13	0.0971491	0.227831	1.33333
NA	2964177	2963707	NA	-	ppdA	b2826	putative prepilin peptidase-dependent protein	9231	8606	3865	3370	4	1275905	47078776	7	20311	16633	7056	6226	6	4411145	76130478	14	0.0972863	0.227831	0.666667
2043432	2043651	2044448	2044483	+	mtfA	b1976	anti-repressor for DgsA(Mlc)	432524	150323	181131	58866	78	705162437824	122123540642	150	655865	721494	227846	270101	153	55064469560	279415675330	311	0.0971203	0.227831	0.509804
NA	3278914	3280194	NA	+	kbaZ	b3132	tagatose 6-phosphate aldolase 1, kbaZ subunit	11650	8174	4878	3200	1	23892670	59265192	3	25241	16838	8768	6303	2	60134638	91193888	5	0.0972446	0.227831	0.5
1258513	1258513	1257929	1257885	-	pth	b1204	peptidyl-tRNA hydrolase	56750	66131	23765	25897	22	42447614	2117711196	42	59744	51447	20754	19259	16	18109359	668701435	34	0.097668	0.22847	1.375
NA	3507701	3507348	NA	-	yhfU	b3378	DUF2620 family protein	6949	3861	2910	1511	3	15442826	9219652	6	8409	9168	2921	3432	4	1377133	19787181	8	0.0979	0.228896	0.75
NA	1751724	1751077	NA	-	ydhW	b1672	FNR, Nar, NarP-regulated protein; putative subunit of YdhYVWXUT oxidoreductase complex	13736	11770	5752	4609	4	9507697	92018201	7	12368	9325	4296	3490	2	4111195	31129877	6	0.0982517	0.229486	2
NA	1972691	1971030	NA	-	tar	b1886	methyl-accepting chemotaxis protein II	4519	3397	1892	1330	0	1730338	4751497	0	6878	6287	2389	2353	0	2365	9139127	1	0.0982395	0.229486
2265312	2265295	2265041	2265033	-	yeiW	b4502	UPF0153 cysteine cluster protein	13771	16466	5766	6448	12	2753255	119906165	23	12321	12673	4280	4744	8	1092464	42387939	17	0.0983474	0.229593	1.5
NA	4348744	4347404	NA	-	dcuB	b4123	C4-dicarboxylate transporter, anaerobic; DcuS co-sensor	32689	18492	13689	7241	4	604482975	321228354	7	47380	51775	16459	19382	6	90521808	545398277	13	0.0988395	0.230626	0.666667
4233734	4233758	4235407	4235545	+	pgi	b4025	glucosephosphate isomerase	2103680	2981993	880974	1167755	330	5456132453037	38709719811114	620	1802294	1610994	626113	603097	184	12812552044	2609092193052	372	0.0990941	0.231103	1.79348
713558	713558	715198	715198	+	pgm	b0688	phosphoglucomutase	1151476	1595935	482212	624972	179	1022868252917	5509615743585	337	1192699	968066	414341	362408	117	90329205844	790303484525	236	0.0995493	0.231696	1.52991
3476533	3476440	3475718	NA	-	yheO	b3346	putative PAS domain-containing DNA-binding transcriptional regulator	308767	332493	129304	130205	95	5371605	147474915182	179	327511	311368	113776	116564	78	80810287	30993877023	159	0.0994067	0.231696	1.21795
2797520	2797520	2798044	2798044	+	ygaP	b2668	DUF2892 family inner membrane rhodanese	37518	41741	15711	16345	16	2310884	868892068	30	72001	76200	25013	28526	25	140731594	1826781547	50	0.099524	0.231696	0.64
4594722	4594722	4593361	4593361	-	yjjL	b4356	L-galactonate transporter	32189	30324	13480	11874	4	21505686	517945123	9	67649	54926	23501	20562	8	91715570	905908929	16	0.0995243	0.231696	0.5
NA	157732	157253	157253	-	folK	b0142	2-amino-4-hydroxy-6-hydroxymethyldihyropteridine pyrophosphokinase	15965	29662	6685	11615	10	317392464	229477842	19	19162	20080	6656	7517	7	4816951	83544240	14	0.0997276	0.231994	1.42857
1912576	1912576	1911695	1911688	-	htpX	b1829	putative endopeptidase	481811	433566	201771	169785	111	28227202845	291019615845	210	424284	372211	147395	139342	80	1030534394	71690024456	162	0.099833	0.232005	1.3875
NA	2474984	2475520	NA	+	yfdR	b2361	CPS-53 (KpLE1) prophage; conserved protein	289	431	121	168	0	4487	59874	0	329	120	114	44	0	11668	28922	0	0.0997856	0.232005
NA	994832	994041	NA	-	ssuC	b0934	putative alkanesulfonate transporter subunit	2313	2949	968	1154	0	121785	1884735	1	1738	2369	603	886	0	333470	941897	0	0.100624	0.233725
4409096	4409275	4410006	4410009	+	rlmB	b4180	23S rRNA mG2251 2'-O-ribose methyltransferase, SAM-dependent	317250	359141	132857	140640	99	949547920	163975288933	186	347327	315850	120660	118242	80	57419461	35259481405	163	0.100735	0.233865	1.2375
1907435	1907435	1907226	1907226	-	cspC	b1823	stress protein, member of the CspA-family	3035794	3928819	1271323	1538535	3555	4604879853664	71476693207029	6690	2311636	1999468	803058	748528	1827	101552168051	5058752345217	3694	0.100807	0.233914	1.94581
NA	2517832	2515643	2515643	-	yfeA	b2395	putative diguanylate cyclase	76392	111620	31991	43710	9	2535720251	6734876919	17	76620	78724	26617	29471	6	85477838	2048035257	12	0.101008	0.234263	1.5
NA	1967037	1966393	NA	-	cheZ	b1881	chemotaxis regulator, protein phosphatase for CheY	12142	12736	5084	4987	4	25531	87765293	7	11443	9838	3975	3682	2	362453	29560114	5	0.1014	0.235055	2
NA	2873337	2873014	NA	-	ygbE	b2749	DUF3561 family inner membrane protein	12701	12392	5318	4852	8	1103799	89228684	15	7821	13385	2717	5010	5	50551475	30117002	11	0.10146	0.235076	1.6
2632535	2632535	2630958	2630934	-	guaA	b2507	GMP synthetase (glutamine aminotransferase)	1146604	1929374	480172	755547	208	4949745045361	6556831345836	391	1451756	922850	504337	345481	133	1321821160159	1007037112871	269	0.101592	0.235187	1.56391
NA	3398875	3398387	3398387	-	mreD	b3249	cell wall structural complex MreBCD transmembrane component MreD	41727	76318	17474	29886	25	2910611532	1881029745	48	45061	60410	15654	22615	19	726400169	605857155	39	0.10161	0.235187	1.31579
NA	3307860	3305971	3305952	-	deaD	b3162	ATP-dependent RNA helicase	955022	2974844	399942	1164956	222	57487116355058	14017035581590	413	1536070	1267854	533628	474638	132	122640003999	1581326488996	266	0.101874	0.235678	1.68182
3068085	3068080	3067340	3067340	-	yggE	b2922	oxidative stress defense protein	237146	295419	99311	115686	77	5659774758	86619390146	145	241357	253096	83847	94749	59	2131958917	20439799018	120	0.102227	0.236378	1.30508
77621	77621	78799	NA	+	setA	b0070	broad specificity sugar efflux system	49572	53635	20759	21003	9	233614	1471401339	17	43131	48453	14983	18139	6	108816008	483322095	14	0.102928	0.237622	1.5
1628264	1628352	1629038	1629038	+	rspR	b1540	transcriptional repressor for rspAB	233152	225150	97638	88169	71	1520176066	54325140225	135	189695	193837	65899	72565	49	654697598	15004666990	100	0.102971	0.237622	1.44898
NA	1739798	1738866	NA	-	ydhB	b1659	LysR family putative transcriptional regulator	34311	37367	14368	14633	8	284814	718955857	15	30183	36774	10485	13766	6	119448034	223238367	12	0.102879	0.237622	1.33333
1720857	1720824	1720390	1719774	-	slyA	b1642	global transcriptional regulator	404147	342330	169247	134057	183	35495250512	202060266777	348	314360	389323	109208	145748	144	38851564187	45674697297	293	0.102869	0.237622	1.27083
1797944	1797944	1795557	1795557	-	pheT	b1713	phenylalanine tRNA synthetase, beta subunit	1308703	1679526	548056	657706	134	542981123301	6311159625767	252	1270952	1058289	441526	396184	86	65217721136	966265558551	175	0.103468	0.238529	1.55814
NA	580445	580251	NA	-	ylcI	b4589	DUF3950 family protein, DLP12 prophage	696	1006	291	393	0	28800	218010	1	1492	1114	518	417	1	28131	533793	2	0.10355	0.2386	0
NA	2770445	2770681	NA	+	ypjK	b2635	CP4-57 prophage; putative inner membrane protein	1194	416	500	162	0	510697	207933	1	878	1614	305	604	0	380522	507407	1	0.103879	0.239238
4404386	4404386	4404583	4404686	+	yjeT	b4176	DUF2065 family protein	15743	20999	6592	8223	19	22317919	161493063	37	15439	15559	5363	5824	13	1075594	59210044	28	0.104183	0.239649	1.46154
1027939	1027946	1028359	1028856	+	yccU	b0965	putative CoA-binding protein	468098	395866	196029	155022	223	51241661270	261251180093	423	389051	379532	135155	142082	165	717914072	63939600355	334	0.104247	0.239649	1.35152
NA	3067173	3066277	NA	-	ygfI	b2921	putative DNA-binding transcriptional regulator	17618	19741	7378	7730	4	562945	166420489	8	14911	16710	5180	6255	3	8206250	61177641	6	0.104265	0.239649	1.33333
NA	1976255	1975329	NA	-	motB	b1889	protein that enables flagellar motor rotation	4300	4988	1800	1953	1	76215	6490222	2	3750	4251	1302	1591	0	350691	2860574	1	0.104433	0.239914	#DIV/0!
711465	711465	710935	710736	-	fldA	b0684	flavodoxin 1	352926	445920	147797	174623	161	18505388787	225783502523	303	365869	366051	127102	137036	122	1705540272	53000885374	248	0.104521	0.239999	1.31967
1227706	1227714	1228007	1228007	+	ycgL	b1179	UPF0745 family protein	57749	54961	24184	21522	41	72320817	1748778425	77	49373	52837	17152	19780	30	70123707	569975958	62	0.104978	0.240926	1.36667
2243771	2243652	2242984	2242984	-	folE	b2153	GTP cyclohydrolase I	537036	736013	224898	288224	204	145398839769	638869424046	383	500539	554614	173886	207627	140	32088032240	164149632091	285	0.105339	0.241636	1.45714
NA	3803058	3802039	3802039	-	waaR	b3627	UDP-D-galactose:(glucosyl)lipopolysaccharide-alpha-1,3-D-galactosyltransferase	43355	67053	18156	26258	11	1045647680	1655877247	21	48428	50439	16823	18882	8	39042656	542418284	17	0.105425	0.241713	1.375
NA	3140799	3140311	NA	-	hybE	b2992	hydrogenase 2-specific chaperone	254892	254992	106743	99855	111	708251556	75408127046	211	278855	187223	96873	70089	84	18435930080	18816648697	170	0.105556	0.241893	1.32143
185947	185947	185123	185117	-	dapD	b0166	2,3,4,5-tetrahydropyridine-2-carboxylate N-succinyltransferase	848131	848616	355178	332320	220	12602472351	1447889748033	416	803911	674139	279277	252373	159	18634787965	328666331779	322	0.105662	0.242014	1.38365
3439135	3439130	3438705	3438705	-	zntR	b3292	zntA gene transcriptional activator	89478	65342	37471	25588	38	2621722021	4365206891	74	56936	76808	19779	28754	27	1336739277	1337142129	56	0.105715	0.242016	1.40741
1151852	1151939	1153180	1153180	+	fabF	b1095	3-oxoacyl-[acyl-carrier-protein] synthase II	1616793	2426281	677077	950137	348	4850465404190	17114772803515	655	1483666	1407428	515423	526889	207	2406315979	1727369657023	419	0.105903	0.242222	1.68116
2591607	2591607	2592734	2592734	+	dapE	b2472	N-succinyl-diaminopimelate deacylase	252366	272480	105685	106703	49	7200433	82998973432	94	290436	199830	100896	74809	38	17305411775	20036693567	77	0.10591	0.242222	1.28947
3266083	3266028	3265039	3265018	-	tdcB	b3117	L-threonine dehydratase, catabolic	1718555	1657811	719693	649202	365	188054970658	8229650690958	691	1391048	1188964	483247	445104	232	43068489513	1271456740927	468	0.106817	0.244176	1.57328
4163408	4163639	4165483	NA	+	btuB	b3966	vitamin B12/cobalamin outer membrane transporter	549968	651424	230314	255099	69	15304439250	572550276039	131	559673	451098	194429	168874	48	16470475247	147523649006	98	0.107097	0.244694	1.4375
490284	490271	490110	490109	-	ybaM	b0466	DUF2496 family protein	17881	19149	7488	7498	24	109	164369541	46	14876	16590	5167	6210	17	7632148	60716719	35	0.107325	0.244973	1.41176
NA	563330	563845	NA	+	sfmF	b0534	FimA homolog, function unknown	1800	739	753	289	0	1092464	446401	1	614	1087	213	406	0	133080	268940	0	0.10732	0.244973
1627506	1627517	1628263	1628263	+	ydfG	b1539	NADP-dependent 3-hydroxy acid dehydrogenase; malonic semialdehyde reductase	579404	562398	242641	220236	163	12011351657	514466292082	309	501557	464556	174240	173912	115	475183	132581907468	233	0.107398	0.245019	1.41739
12063	12163	14079	14079	+	dnaK	b0014	chaperone Hsp70, with co-chaperone DnaJ	2523507	3417694	1056789	1338377	332	5222013003081	51626562760231	624	1770657	2058522	615123	770635	177	1256022390477	3775600249303	361	0.107662	0.245378	1.87571
4021945	4021945	4022214	4022214	+	tatA	b3836	TatABCE protein translocation system subunit	433951	488822	181729	191423	366	1608315480	293578563281	691	412689	391725	143367	146647	265	119360665	74417689113	537	0.107875	0.245742	1.38113
807283	807281	805998	805996	-	ybhC	b0772	acyl-CoA thioesterase, lipoprotein	141551	271405	59278	106282	34	71102941458	40632666199	64	187903	146360	65277	54791	23	1941903539	11942990110	46	0.107988	0.245879	1.47826
1907063	1907060	1906251	1906251	-	rlmA	b1822	23S rRNA m(1)G745 methyltransferase, SAM-dependent	82361	105059	34490	41141	24	651167462	6716990560	46	85481	71498	29695	26766	17	90968400	2080158666	34	0.108202	0.246244	1.41176
1680940	1680976	1681698	1681809	+	folM	b1606	dihydromonapterin reductase, NADPH-dependent; dihydrofolate reductase isozyme	50911	60285	21320	23607	16	50234594	1692488804	31	47190	53382	16393	19984	12	148347768	557218261	25	0.10896	0.247602	1.33333
NA	1525980	1524481	NA	-	ansP	b1453	L-asparagine transporter	10881	12961	4556	5075	1	1429445	81364760	3	8331	12157	2894	4551	1	23181322	27502761	2	0.10894	0.247602	1
NA	4143995	4146292	NA	+	pflD	b3951	putative glycine radical domain-containing pyruvate formate-lyase	36672	22445	15357	8789	2	631834812	455997850	5	67692	48708	23516	18234	4	374524435	748262285	9	0.108928	0.247602	0.5
3441708	3441675	3441055	3441030	-	rpsD	b3296	30S ribosomal subunit protein S4	4899076	8020489	2051625	3140843	2230	134226896394757	213597620676623	4180	4815321	3078163	1672834	1152352	1131	22810653138096	18284678600972	2274	0.109046	0.247627	1.97171
3982375	NA	NA	3982451	+	argX	b3796	Arg tRNA	80072	112911	33532	44216	268	2031071983	7282603007	504	64172	96071	22293	35965	185	3670801702	2234225677	378	0.109078	0.247627	1.44865
956762	956762	957454	957527	+	ycaP	b0906	UPF0702 family putative inner membrane protein	35495	41152	14864	16115	11	11808150	818280758	22	30823	39782	10707	14892	9	214206746	262689289	18	0.109375	0.248178	1.22222
2531440	2531463	2532224	2532224	+	cysZ	b2413	EI24 family inner membrane protein; putative sulfate transporter	64500	109092	27011	42720	24	5122954546	5473511746	45	72355	72771	25136	27242	16	41215833	1720958735	34	0.109468	0.248267	1.5
3987884	3987882	3986686	3986645	-	hemY	b3802	putative protoheme IX synthesis protein	672071	804652	281448	315103	132	31892093847	889561306849	249	629062	620583	218535	232323	92	3745993889	229254394917	188	0.109978	0.249302	1.43478
4261643	4261669	4262706	4262706	+	dusA	b4049	tRNA-dihydrouridine synthase A	186801	253528	78228	99282	45	10345871734	47889581861	85	200689	163765	69719	61307	31	1144253471	13861628991	63	0.110377	0.250083	1.45161
1601241	1601241	1600288	1600210	-	lsrR	b1512	lsr operon transcriptional repressor	68040	27749	28493	10866	10	6754484006	1308516169	20	86692	91448	30116	34234	16	206068318	2760515388	33	0.110508	0.250256	0.625
4042415	4042415	4043401	4043417	+	srkA	b3859	stress response kinase A; MazF antagonist; Thr/Ser kinase involved in Cpx stress response	210628	257853	88206	100975	50	3115591692	57217366791	95	201713	198809	70074	74426	36	235297511	15804171226	73	0.110677	0.250516	1.38889
2640685	2640575	2639301	2639284	-	hisS	b2514	histidyl tRNA synthetase	908673	1279532	380532	501067	183	681452546173	3303163395358	345	943062	823874	327618	308428	123	8282166261	536625693504	249	0.110757	0.250574	1.4878
585644	585633	584680	584673	-	ompT	b0565	DLP12 prophage; outer membrane protease VII (outer membrane protein 3b)	758541	360041	317660	140992	125	1705858278117	502999609012	240	1795890	770182	623889	288328	239	7954548920835	1215155009988	478	0.110812	0.250576	0.523013
NA	3871730	3870438	NA	-	dgoT	b3691	D-galactonate transporter	7532	5513	3154	2158	1	6832606	16402755	2	11175	10988	3882	4113	1	204853	33257029	3	0.110948	0.25076	1
3308039	3307933	3307853	NA	-	yrbN	b4685	uncharacterized protein	24697	79103	10342	30976	137	9857441947	1441337145	255	40501	50747	14069	18997	100	317083529	481991592	204	0.111164	0.251004	1.37
3640780	3640862	3642331	3642634	+	dtpB	b3496	dipeptide and tripeptide permease B	1234593	1209677	517020	473712	178	58415421223	4447519892552	336	4315529	2058940	1499207	770792	386	51106168013574	10412436960685	772	0.111159	0.251004	0.46114
[truncated: 2,435 more rows]

## Sheet: rpsL-WT
Transcription.Start	Translation.Start	Translation.Stop	Transcription.Stop	Strand	Name	Synonym	Product	Raw.Counts.1.Replicate.1	Raw.Counts.1.Replicate.2	Normalized.Counts.1.Replicate.1	Normalized.Counts.1.Replicate.2	RPKM.1	Variance.1	Lowess.1	Expression.1	Raw.Counts.2.Replicate.1	Raw.Counts.2.Replicate.2	Normalized.Counts.2.Replicate.1	Normalized.Counts.2.Replicate.2	RPKM.2	Variance.2	Lowess.2	Expression.2	pValue rpsL vs WT	qValue rpsL vs WT	Fold-change rpsL vs WT
[truncated: 4,318 more rows]

[truncated: 1 more sheets: rpsD-rpsL]
